# Supplementary material for: Causal associations of obesity related anthropometric indicators and body compositions with knee and hip arthritis: A large-scale genetic correlation study
Source: Front Endocrinol (Lausanne). 2022 Sep 29;13:1011896. doi: 10.3389/fendo.2022.1011896 (PMC9556900; doi:10.3389/fendo.2022.1011896)
Supplement: Supplementary Table 1 — Results of I2 GX of the overlapped sample and results of MRlap. [file Table_1.xlsx]

## Sheet: knee.OA.I.square_GX
Trait	I2_GX
Trunk fat percentage	0.921568
Leg fat percentage (left)	0.937795
Trunk fat mass	0.938684
Arm fat percentage (right)	0.943237
Whole body fat mass	0.944632
Body fat percentage	0.955602
Arm fat mass (right)	0.956631
Leg fat mass (right)	0.962547
Leg fat-free mass (right)	0.970526
Trunk fat-free mass	0.974603
Whole body fat-free mass	0.980658
Arm fat-free mass (right)	0.981168

## Sheet: hip.OA.I.square_GX
Trait	I2_GX
Trunk fat percentage	0.915489
Whole body fat mass	0.940637
Leg fat percentage (left)	0.946014
Body fat percentage	0.952685
Trunk fat mass	0.955305
Arm fat percentage (right)	0.960156
Arm fat mass (right)	0.962407
Leg fat mass (right)	0.963667
Leg fat-free mass (right)	0.966809
Trunk fat-free mass	0.975401
Whole body fat-free mass	0.979727
Arm fat-free mass (right)	0.98152

## Sheet: hip_knee.OA.I.square_GX
Trait	I2_GX
Trunk fat percentage	0.918294
Whole body fat mass	0.941613
Leg fat percentage (left)	0.942615
Trunk fat mass	0.943511
Body fat percentage	0.949074
Arm fat percentage (right)	0.955597
Leg fat mass (right)	0.966694
Arm fat mass (right)	0.967016
Leg fat-free mass (right)	0.96901
Trunk fat-free mass	0.97046
Whole body fat-free mass	0.977624
Arm fat-free mass (right)	0.981443

## Sheet: MRlap
Exposure	Outcome	observed_effect beta	observed_effect OR	corrected_effect beta	corrected_effect OR	IVW p value	corrected_effect_p	p_difference
Arm fat free mass	Knee OA	0.6010867	1.8241	0.599369	1.82097	5.377950e-24	6.90649e-16	0.0214727
Arm fat mass		0.7785394	2.17829	0.774401	2.16929	2.710723e-90	2.80998e-65	5.5739e-06
Arm fat percentage		0.8583880	2.35935	0.847655	2.33417	1.514054e-38	3.76884e-26	2.42715e-17
Body fat percentage		0.8742935	2.39718	0.869369	2.38541	5.904967e-49	1.09451e-37	0.00786895
Leg fat free mass		0.6286279	1.87504	0.626352	1.87077	2.867822e-28	8.41181e-18	0.00487871
Leg fat mass		0.9352333	2.54781	0.930303	2.53528	6.059170e-82	3.0342e-54	4.52451e-08
Leg fat percentage		1.225135	3.40463	1.21656	3.37556	6.433257e-61	2.52489e-49	4.81582e-06
Trunk fat free mass		0.40382865	1.49755	0.402241	1.49517	6.559072e-12	1.26355e-08	3.52099e-05
Trunk fat mass		0.5630874	1.75609	0.557683	1.74662	3.995059e-31	1.02027e-19	5.28635e-05
Trunk fat percentage		0.6599838	1.93476	0.650314	1.91614	3.422800e-31	2.7818e-21	9.46068e-10
Whole body fat free mass		0.5145214	1.67284	0.512927	1.67017	1.108938e-17	9.07865e-13	0.0356203
Whole body fat mass		0.6581076	1.93113	0.65124	1.91792	4.828581e-50	1.37244e-34	6.30048e-08
Arm fat free mass	Hip OA	0.52023413	1.68242	0.520207	1.68238	3.851728e-12	4.19565e-09	0.952417
Arm fat mass		0.5130077	1.67031	0.5088	1.66329	9.559697e-28	8.38696e-24	0.00509482
Arm fat percentage		0.5454051	1.72531	0.536879	1.71066	1.002573e-12	5.50746e-11	3.98182e-05
Body fat percentage		0.4583395	1.58145	0.455066	1.57628	3.860223e-10	7.97845e-08	9.14354e-07
Leg fat free mass		0.5161699	1.6756	0.516015	1.67534	7.665829e-14	3.39207e-11	0.861093
Leg fat mass		0.5552908	1.74245	0.551285	1.73548	5.168791e-22	3.62285e-19	0.0267503
Leg fat percentage		0.6360565	1.88902	0.63167	1.88075	1.755969e-12	5.43009e-10	0.00146023
Trunk fat free mass		0.41910809	1.5206	0.418791	1.52012	8.181040e-09	2.33189e-07	0.536033
Trunk fat mass		0.4226465	1.52599	0.417689	1.51845	1.138926e-14	8.23838e-13	0.00285793
Trunk fat percentage		0.3842333	1.46849	0.377661	1.45887	3.290464e-08	2.07819e-07	0.00417719
Whole body fat free mass		0.46196604	1.58719	0.461798	1.58692	5.432746e-11	3.43845e-09	0.848926
Whole body fat mass		0.4572279	1.57969	0.451087	1.57002	8.311773e-18	1.47584e-14	6.28332e-09
Arm fat free mass	Knee and Hip OA	0.5597338	1.75021	0.558458	1.74797	1.356668e-27	1.60135e-19	0.0853125
Arm fat mass		0.6578375	1.93061	0.652326	1.92	5.881053e-92	6.28668e-72	0.000397344
Arm fat percentage		0.7224590	2.05949	0.709678	2.03334	2.447354e-40	3.42698e-30	4.76656e-12
Body fat percentage		0.7020480	2.01788	0.696524	2.00676	1.475430e-42	2.11213e-29	1.3988e-08
Leg fat free mass		0.5700791	1.76841	0.568536	1.76568	1.678084e-31	9.38805e-22	0.116749
Leg fat mass		0.7712282	2.16242	0.765311	2.14966	9.312807e-89	5.12862e-70	0.000164161
Leg fat percentage		0.9733494	2.64679	0.964577	2.62368	1.001957e-52	5.33957e-42	6.04966e-08
Trunk fat free mass		0.3998992	1.49167	0.398648	1.48981	2.132276e-15	8.47428e-13	0.343879
Trunk fat mass		0.4999747	1.64868	0.493111	1.6374	2.860156e-36	2.01943e-26	1.19037e-05
Trunk fat percentage		0.5403739	1.71665	0.529575	1.69821	1.609519e-29	2.84244e-21	5.07838e-17
Whole body fat free mass		0.4831497	1.62117	0.481939	1.61921	2.769754e-21	2.65089e-16	0.0891028
Whole body fat mass		0.5652370	1.75986	0.556794	1.74507	2.764262e-54	2.16458e-40	2.07581e-10
