# Supplementary material for: Causal associations of obesity related anthropometric indicators and body compositions with knee and hip arthritis: A large-scale genetic correlation study
Source: Front Endocrinol (Lausanne). 2022 Sep 29;13:1011896. doi: 10.3389/fendo.2022.1011896 (PMC9556900; doi:10.3389/fendo.2022.1011896)
Supplement: Supplementary Table 2 — Extra information about the selected related SNPs. [file Table_2.xlsx]

## Sheet: kneeOA
	exposure	outcome	SNP
1	Weight	Knee OA	rs1006353
2	Weight	Knee OA	rs10938397
3	Weight	Knee OA	rs1421085
4	Weight	Knee OA	rs2867131
5	Weight	Knee OA	rs4129299
6	Weight	Knee OA	rs543874
7	Weight	Knee OA	rs6091540
8	Weight	Knee OA	rs6567160
9	Weight	Knee OA	rs6763931
10	Weight	Knee OA	rs7970350
11	Weight	Knee OA	rs806794
		outcome	SNP
1	Body mass index	Knee OA	rs13130484
2	Body mass index	Knee OA	rs1320336
3	Body mass index	Knee OA	rs1342396
4	Body mass index	Knee OA	rs543874
5	Body mass index	Knee OA	rs62033400
6	Body mass index	Knee OA	rs77165542
7	Body mass index	Knee OA	rs9378638
		outcome	SNP
1	Obesity class 1	Knee OA	rs10182181
2	Obesity class 1	Knee OA	rs11075989
3	Obesity class 1	Knee OA	rs13130484
4	Obesity class 1	Knee OA	rs13393304
5	Obesity class 1	Knee OA	rs2030323
6	Obesity class 1	Knee OA	rs2307111
7	Obesity class 1	Knee OA	rs29939
8	Obesity class 1	Knee OA	rs4929923
9	Obesity class 1	Knee OA	rs523288
10	Obesity class 1	Knee OA	rs527248
11	Obesity class 1	Knee OA	rs7138803
12	Obesity class 1	Knee OA	rs7141420
13	Obesity class 1	Knee OA	rs7531118
14	Obesity class 1	Knee OA	rs8028313
15	Obesity class 1	Knee OA	rs887912
16	Obesity class 1	Knee OA	rs9816226
17	Obesity class 1	Knee OA	rs987237
		outcome	SNP
1	Obesity class 2	Knee OA	rs10871777
2	Obesity class 2	Knee OA	rs12444979
3	Obesity class 2	Knee OA	rs13130484
4	Obesity class 2	Knee OA	rs13401686
5	Obesity class 2	Knee OA	rs1516725
6	Obesity class 2	Knee OA	rs2207139
7	Obesity class 2	Knee OA	rs2815752
8	Obesity class 2	Knee OA	rs633715
9	Obesity class 2	Knee OA	rs7138803
10	Obesity class 2	Knee OA	rs7989336
11	Obesity class 2	Knee OA	rs8051591
		outcome	SNP
1	Obesity class 3	Knee OA	rs1421085
2	Obesity class 3	Knee OA	rs7973894
		outcome	SNP
1	Waist circumference	Knee OA	rs10408163
2	Waist circumference	Knee OA	rs10835211
3	Waist circumference	Knee OA	rs10938397
4	Waist circumference	Knee OA	rs10968577
5	Waist circumference	Knee OA	rs12529728
6	Waist circumference	Knee OA	rs16996700
7	Waist circumference	Knee OA	rs2112347
8	Waist circumference	Knee OA	rs3127553
9	Waist circumference	Knee OA	rs3800229
10	Waist circumference	Knee OA	rs4854344
11	Waist circumference	Knee OA	rs543874
12	Waist circumference	Knee OA	rs6567160
13	Waist circumference	Knee OA	rs7138803
14	Waist circumference	Knee OA	rs7141420
15	Waist circumference	Knee OA	rs7498665
16	Waist circumference	Knee OA	rs7531118
17	Waist circumference	Knee OA	rs7550711
18	Waist circumference	Knee OA	rs867559
		outcome	SNP
1	Hip circumference	Knee OA	rs10938397
2	Hip circumference	Knee OA	rs11030107
3	Hip circumference	Knee OA	rs12529728
4	Hip circumference	Knee OA	rs1412235
5	Hip circumference	Knee OA	rs16996700
6	Hip circumference	Knee OA	rs2112347
7	Hip circumference	Knee OA	rs2303108
8	Hip circumference	Knee OA	rs543874
9	Hip circumference	Knee OA	rs571312
10	Hip circumference	Knee OA	rs6725549
11	Hip circumference	Knee OA	rs7138803
12	Hip circumference	Knee OA	rs7141420
13	Hip circumference	Knee OA	rs7239883
14	Hip circumference	Knee OA	rs7498665
15	Hip circumference	Knee OA	rs7531118
16	Hip circumference	Knee OA	rs7550711
17	Hip circumference	Knee OA	rs929641
		outcome	SNP
1	Waist-to-hip ratio	Knee OA	rs10245353
2	Waist-to-hip ratio	Knee OA	rs10804591
3	Waist-to-hip ratio	Knee OA	rs10842708
4	Waist-to-hip ratio	Knee OA	rs10923724
5	Waist-to-hip ratio	Knee OA	rs10991433
6	Waist-to-hip ratio	Knee OA	rs1128249
7	Waist-to-hip ratio	Knee OA	rs12549058
8	Waist-to-hip ratio	Knee OA	rs12608504
9	Waist-to-hip ratio	Knee OA	rs1294410
10	Waist-to-hip ratio	Knee OA	rs13083798
11	Waist-to-hip ratio	Knee OA	rs1385167
12	Waist-to-hip ratio	Knee OA	rs1440372
13	Waist-to-hip ratio	Knee OA	rs1482852
14	Waist-to-hip ratio	Knee OA	rs1569135
15	Waist-to-hip ratio	Knee OA	rs17185933
16	Waist-to-hip ratio	Knee OA	rs17819328
17	Waist-to-hip ratio	Knee OA	rs2213732
18	Waist-to-hip ratio	Knee OA	rs2294239
19	Waist-to-hip ratio	Knee OA	rs2371767
20	Waist-to-hip ratio	Knee OA	rs2791550
21	Waist-to-hip ratio	Knee OA	rs459193
22	Waist-to-hip ratio	Knee OA	rs4646404
23	Waist-to-hip ratio	Knee OA	rs6090583
24	Waist-to-hip ratio	Knee OA	rs7251505
25	Waist-to-hip ratio	Knee OA	rs754133
26	Waist-to-hip ratio	Knee OA	rs7705502
27	Waist-to-hip ratio	Knee OA	rs7766106
28	Waist-to-hip ratio	Knee OA	rs7973683
29	Waist-to-hip ratio	Knee OA	rs8030605
30	Waist-to-hip ratio	Knee OA	rs8042543
31	Waist-to-hip ratio	Knee OA	rs8042543
32	Waist-to-hip ratio	Knee OA	rs8066985
33	Waist-to-hip ratio	Knee OA	rs878639
34	Waist-to-hip ratio	Knee OA	rs905938
35	Waist-to-hip ratio	Knee OA	rs979012
36	Waist-to-hip ratio	Knee OA	rs998584
37	Waist-to-hip ratio	Knee OA	rs9991328
		outcome	SNP
1	Arm fat mass	Knee OA	rs10099330
2	Arm fat mass	Knee OA	rs10100245
3	Arm fat mass	Knee OA	rs10116857
4	Arm fat mass	Knee OA	rs1013402
5	Arm fat mass	Knee OA	rs10146997
6	Arm fat mass	Knee OA	rs10160660
7	Arm fat mass	Knee OA	rs1017529
8	Arm fat mass	Knee OA	rs10187101
9	Arm fat mass	Knee OA	rs10248298
10	Arm fat mass	Knee OA	rs10251591
11	Arm fat mass	Knee OA	rs1031881
12	Arm fat mass	Knee OA	rs10404726
13	Arm fat mass	Knee OA	rs10423928
14	Arm fat mass	Knee OA	rs10457469
15	Arm fat mass	Knee OA	rs10505836
16	Arm fat mass	Knee OA	rs10510025
17	Arm fat mass	Knee OA	rs10515237
18	Arm fat mass	Knee OA	rs1056441
19	Arm fat mass	Knee OA	rs1057042
20	Arm fat mass	Knee OA	rs10755151
21	Arm fat mass	Knee OA	rs10756798
22	Arm fat mass	Knee OA	rs10799778
23	Arm fat mass	Knee OA	rs10820852
24	Arm fat mass	Knee OA	rs10878349
25	Arm fat mass	Knee OA	rs10915840
26	Arm fat mass	Knee OA	rs10938398
27	Arm fat mass	Knee OA	rs10998
28	Arm fat mass	Knee OA	rs11012732
29	Arm fat mass	Knee OA	rs11017772
30	Arm fat mass	Knee OA	rs11030016
31	Arm fat mass	Knee OA	rs11042030
32	Arm fat mass	Knee OA	rs11057418
33	Arm fat mass	Knee OA	rs11099020
34	Arm fat mass	Knee OA	rs11105842
35	Arm fat mass	Knee OA	rs11129446
36	Arm fat mass	Knee OA	rs11142756
37	Arm fat mass	Knee OA	rs11150461
38	Arm fat mass	Knee OA	rs11150745
39	Arm fat mass	Knee OA	rs11165643
40	Arm fat mass	Knee OA	rs111942358
41	Arm fat mass	Knee OA	rs11218510
42	Arm fat mass	Knee OA	rs113079574
43	Arm fat mass	Knee OA	rs113230003
44	Arm fat mass	Knee OA	rs113603865
45	Arm fat mass	Knee OA	rs113852095
46	Arm fat mass	Knee OA	rs113866544
47	Arm fat mass	Knee OA	rs114263339
48	Arm fat mass	Knee OA	rs11525873
49	Arm fat mass	Knee OA	rs11538
50	Arm fat mass	Knee OA	rs11664848
51	Arm fat mass	Knee OA	rs11667638
52	Arm fat mass	Knee OA	rs1167311
53	Arm fat mass	Knee OA	rs11691869
54	Arm fat mass	Knee OA	rs11709402
55	Arm fat mass	Knee OA	rs117176448
56	Arm fat mass	Knee OA	rs11724750
57	Arm fat mass	Knee OA	rs11757278
58	Arm fat mass	Knee OA	rs11775287
59	Arm fat mass	Knee OA	rs11781222
60	Arm fat mass	Knee OA	rs11782074
61	Arm fat mass	Knee OA	rs1182199
62	Arm fat mass	Knee OA	rs11842871
63	Arm fat mass	Knee OA	rs12001437
64	Arm fat mass	Knee OA	rs1205593
65	Arm fat mass	Knee OA	rs12072739
66	Arm fat mass	Knee OA	rs12088284
67	Arm fat mass	Knee OA	rs1210223
68	Arm fat mass	Knee OA	rs12140153
69	Arm fat mass	Knee OA	rs12144626
70	Arm fat mass	Knee OA	rs12259464
71	Arm fat mass	Knee OA	rs1229984
72	Arm fat mass	Knee OA	rs12300276
73	Arm fat mass	Knee OA	rs12364470
74	Arm fat mass	Knee OA	rs12427676
75	Arm fat mass	Knee OA	rs12462975
76	Arm fat mass	Knee OA	rs12477385
77	Arm fat mass	Knee OA	rs12506689
78	Arm fat mass	Knee OA	rs12515239
79	Arm fat mass	Knee OA	rs12659431
80	Arm fat mass	Knee OA	rs12679106
81	Arm fat mass	Knee OA	rs1286058
82	Arm fat mass	Knee OA	rs12881629
83	Arm fat mass	Knee OA	rs12883788
84	Arm fat mass	Knee OA	rs12885458
85	Arm fat mass	Knee OA	rs12956148
86	Arm fat mass	Knee OA	rs1296328
87	Arm fat mass	Knee OA	rs12993643
88	Arm fat mass	Knee OA	rs13033310
89	Arm fat mass	Knee OA	rs13097918
90	Arm fat mass	Knee OA	rs13107325
91	Arm fat mass	Knee OA	rs13156484
92	Arm fat mass	Knee OA	rs13218383
93	Arm fat mass	Knee OA	rs13252030
94	Arm fat mass	Knee OA	rs13292699
95	Arm fat mass	Knee OA	rs1329733
96	Arm fat mass	Knee OA	rs1330199
97	Arm fat mass	Knee OA	rs13317303
98	Arm fat mass	Knee OA	rs1336486
99	Arm fat mass	Knee OA	rs13375176
100	Arm fat mass	Knee OA	rs13389219
101	Arm fat mass	Knee OA	rs13427822
102	Arm fat mass	Knee OA	rs1357079
103	Arm fat mass	Knee OA	rs1383723
104	Arm fat mass	Knee OA	rs139911
105	Arm fat mass	Knee OA	rs1436348
106	Arm fat mass	Knee OA	rs1441264
107	Arm fat mass	Knee OA	rs1446585
108	Arm fat mass	Knee OA	rs145350287
109	Arm fat mass	Knee OA	rs1458156
110	Arm fat mass	Knee OA	rs1459190
111	Arm fat mass	Knee OA	rs1470705
112	Arm fat mass	Knee OA	rs1471740
113	Arm fat mass	Knee OA	rs1503526
114	Arm fat mass	Knee OA	rs1522569
115	Arm fat mass	Knee OA	rs1554654
116	Arm fat mass	Knee OA	rs1657930
117	Arm fat mass	Knee OA	rs168144
118	Arm fat mass	Knee OA	rs16824376
119	Arm fat mass	Knee OA	rs16868443
120	Arm fat mass	Knee OA	rs16916303
121	Arm fat mass	Knee OA	rs17149254
122	Arm fat mass	Knee OA	rs17399739
123	Arm fat mass	Knee OA	rs17668356
124	Arm fat mass	Knee OA	rs17770336
125	Arm fat mass	Knee OA	rs1778830
126	Arm fat mass	Knee OA	rs1782508
127	Arm fat mass	Knee OA	rs1801282
128	Arm fat mass	Knee OA	rs1813039
129	Arm fat mass	Knee OA	rs1840126
130	Arm fat mass	Knee OA	rs1871360
131	Arm fat mass	Knee OA	rs1883711
132	Arm fat mass	Knee OA	rs1884389
133	Arm fat mass	Knee OA	rs194656
134	Arm fat mass	Knee OA	rs1967772
135	Arm fat mass	Knee OA	rs2051559
136	Arm fat mass	Knee OA	rs2052607
137	Arm fat mass	Knee OA	rs2075466
138	Arm fat mass	Knee OA	rs2095484
139	Arm fat mass	Knee OA	rs2126320
140	Arm fat mass	Knee OA	rs2133561
141	Arm fat mass	Knee OA	rs213518
142	Arm fat mass	Knee OA	rs2135877
143	Arm fat mass	Knee OA	rs215634
144	Arm fat mass	Knee OA	rs217672
145	Arm fat mass	Knee OA	rs2192649
146	Arm fat mass	Knee OA	rs2216931
147	Arm fat mass	Knee OA	rs2237025
148	Arm fat mass	Knee OA	rs2253310
149	Arm fat mass	Knee OA	rs2267373
150	Arm fat mass	Knee OA	rs2272168
151	Arm fat mass	Knee OA	rs2289379
152	Arm fat mass	Knee OA	rs2306593
153	Arm fat mass	Knee OA	rs2307111
154	Arm fat mass	Knee OA	rs2312193
155	Arm fat mass	Knee OA	rs2417084
156	Arm fat mass	Knee OA	rs2439823
157	Arm fat mass	Knee OA	rs2460
158	Arm fat mass	Knee OA	rs2494196
159	Arm fat mass	Knee OA	rs2499468
160	Arm fat mass	Knee OA	rs2507909
161	Arm fat mass	Knee OA	rs252749
162	Arm fat mass	Knee OA	rs2568958
163	Arm fat mass	Knee OA	rs2618039
164	Arm fat mass	Knee OA	rs2678204
165	Arm fat mass	Knee OA	rs273505
166	Arm fat mass	Knee OA	rs2744956
167	Arm fat mass	Knee OA	rs28350
168	Arm fat mass	Knee OA	rs28366156
169	Arm fat mass	Knee OA	rs2846139
170	Arm fat mass	Knee OA	rs2861685
171	Arm fat mass	Knee OA	rs286535
172	Arm fat mass	Knee OA	rs28670671
173	Arm fat mass	Knee OA	rs28696937
174	Arm fat mass	Knee OA	rs28711392
175	Arm fat mass	Knee OA	rs28826668
176	Arm fat mass	Knee OA	rs2903738
177	Arm fat mass	Knee OA	rs2917677
178	Arm fat mass	Knee OA	rs2930227
179	Arm fat mass	Knee OA	rs2954021
180	Arm fat mass	Knee OA	rs3113509
181	Arm fat mass	Knee OA	rs329118
182	Arm fat mass	Knee OA	rs329651
183	Arm fat mass	Knee OA	rs34045288
184	Arm fat mass	Knee OA	rs34215484
185	Arm fat mass	Knee OA	rs34234296
186	Arm fat mass	Knee OA	rs34483452
187	Arm fat mass	Knee OA	rs34517439
188	Arm fat mass	Knee OA	rs34571768
189	Arm fat mass	Knee OA	rs34769775
190	Arm fat mass	Knee OA	rs34811474
191	Arm fat mass	Knee OA	rs34882821
192	Arm fat mass	Knee OA	rs34930419
193	Arm fat mass	Knee OA	rs35154326
194	Arm fat mass	Knee OA	rs35375873
195	Arm fat mass	Knee OA	rs35537311
196	Arm fat mass	Knee OA	rs35697691
197	Arm fat mass	Knee OA	rs35882248
198	Arm fat mass	Knee OA	rs35949039
199	Arm fat mass	Knee OA	rs36007635
200	Arm fat mass	Knee OA	rs361222
201	Arm fat mass	Knee OA	rs3729793
202	Arm fat mass	Knee OA	rs3730071
203	Arm fat mass	Knee OA	rs3739514
204	Arm fat mass	Knee OA	rs3759094
205	Arm fat mass	Knee OA	rs3766823
206	Arm fat mass	Knee OA	rs3770821
207	Arm fat mass	Knee OA	rs3784710
208	Arm fat mass	Knee OA	rs3803286
209	Arm fat mass	Knee OA	rs3807566
210	Arm fat mass	Knee OA	rs3814883
211	Arm fat mass	Knee OA	rs3826408
212	Arm fat mass	Knee OA	rs3845344
213	Arm fat mass	Knee OA	rs3848453
214	Arm fat mass	Knee OA	rs3892367
215	Arm fat mass	Knee OA	rs3902951
216	Arm fat mass	Knee OA	rs3935190
217	Arm fat mass	Knee OA	rs394608
218	Arm fat mass	Knee OA	rs396354
219	Arm fat mass	Knee OA	rs40071
220	Arm fat mass	Knee OA	rs4055791
221	Arm fat mass	Knee OA	rs4088476
222	Arm fat mass	Knee OA	rs4123668
223	Arm fat mass	Knee OA	rs41279738
224	Arm fat mass	Knee OA	rs4261944
225	Arm fat mass	Knee OA	rs429343
226	Arm fat mass	Knee OA	rs429358
227	Arm fat mass	Knee OA	rs4307239
228	Arm fat mass	Knee OA	rs4377779
229	Arm fat mass	Knee OA	rs4397962
230	Arm fat mass	Knee OA	rs4411908
231	Arm fat mass	Knee OA	rs4419475
232	Arm fat mass	Knee OA	rs4430672
233	Arm fat mass	Knee OA	rs4456769
234	Arm fat mass	Knee OA	rs4482463
235	Arm fat mass	Knee OA	rs4502882
236	Arm fat mass	Knee OA	rs4605363
237	Arm fat mass	Knee OA	rs4658403
238	Arm fat mass	Knee OA	rs4671328
239	Arm fat mass	Knee OA	rs4672338
240	Arm fat mass	Knee OA	rs4718964
241	Arm fat mass	Knee OA	rs4722398
242	Arm fat mass	Knee OA	rs4725984
243	Arm fat mass	Knee OA	rs4790841
244	Arm fat mass	Knee OA	rs4800191
245	Arm fat mass	Knee OA	rs4858940
246	Arm fat mass	Knee OA	rs4870057
247	Arm fat mass	Knee OA	rs4876611
248	Arm fat mass	Knee OA	rs4880341
249	Arm fat mass	Knee OA	rs4900590
250	Arm fat mass	Knee OA	rs4908672
251	Arm fat mass	Knee OA	rs4936175
252	Arm fat mass	Knee OA	rs4953424
253	Arm fat mass	Knee OA	rs4958702
254	Arm fat mass	Knee OA	rs4982753
255	Arm fat mass	Knee OA	rs543874
256	Arm fat mass	Knee OA	rs55707359
257	Arm fat mass	Knee OA	rs55726687
258	Arm fat mass	Knee OA	rs55938344
259	Arm fat mass	Knee OA	rs56094641
260	Arm fat mass	Knee OA	rs56102300
261	Arm fat mass	Knee OA	rs56172794
262	Arm fat mass	Knee OA	rs56187939
263	Arm fat mass	Knee OA	rs56356382
264	Arm fat mass	Knee OA	rs56374036
265	Arm fat mass	Knee OA	rs57636386
266	Arm fat mass	Knee OA	rs585066
267	Arm fat mass	Knee OA	rs587271
268	Arm fat mass	Knee OA	rs58862095
269	Arm fat mass	Knee OA	rs59237168
270	Arm fat mass	Knee OA	rs6058209
271	Arm fat mass	Knee OA	rs6069037
272	Arm fat mass	Knee OA	rs61754230
273	Arm fat mass	Knee OA	rs61791109
274	Arm fat mass	Knee OA	rs61813324
275	Arm fat mass	Knee OA	rs61828088
276	Arm fat mass	Knee OA	rs61871615
277	Arm fat mass	Knee OA	rs61903695
278	Arm fat mass	Knee OA	rs61969510
279	Arm fat mass	Knee OA	rs61983990
280	Arm fat mass	Knee OA	rs61992671
281	Arm fat mass	Knee OA	rs62107261
282	Arm fat mass	Knee OA	rs62246311
283	Arm fat mass	Knee OA	rs62379271
284	Arm fat mass	Knee OA	rs62396185
285	Arm fat mass	Knee OA	rs62407565
286	Arm fat mass	Knee OA	rs62489440
287	Arm fat mass	Knee OA	rs6429425
288	Arm fat mass	Knee OA	rs6443750
289	Arm fat mass	Knee OA	rs6480794
290	Arm fat mass	Knee OA	rs6507720
291	Arm fat mass	Knee OA	rs6536575
292	Arm fat mass	Knee OA	rs6545714
293	Arm fat mass	Knee OA	rs6567160
294	Arm fat mass	Knee OA	rs6575340
295	Arm fat mass	Knee OA	rs6601527
296	Arm fat mass	Knee OA	rs66679256
297	Arm fat mass	Knee OA	rs6744646
298	Arm fat mass	Knee OA	rs67560975
299	Arm fat mass	Knee OA	rs67609008
300	Arm fat mass	Knee OA	rs6769617
301	Arm fat mass	Knee OA	rs6774894
302	Arm fat mass	Knee OA	rs67807996
303	Arm fat mass	Knee OA	rs6782714
304	Arm fat mass	Knee OA	rs6790206
305	Arm fat mass	Knee OA	rs6840236
306	Arm fat mass	Knee OA	rs6938973
307	Arm fat mass	Knee OA	rs6954290
308	Arm fat mass	Knee OA	rs6973700
309	Arm fat mass	Knee OA	rs698147
310	Arm fat mass	Knee OA	rs7027304
311	Arm fat mass	Knee OA	rs7034554
312	Arm fat mass	Knee OA	rs7038943
313	Arm fat mass	Knee OA	rs704061
314	Arm fat mass	Knee OA	rs7070670
315	Arm fat mass	Knee OA	rs7075077
316	Arm fat mass	Knee OA	rs7124681
317	Arm fat mass	Knee OA	rs7132908
318	Arm fat mass	Knee OA	rs713763
319	Arm fat mass	Knee OA	rs7138383
320	Arm fat mass	Knee OA	rs7171864
321	Arm fat mass	Knee OA	rs719802
322	Arm fat mass	Knee OA	rs7201895
323	Arm fat mass	Knee OA	rs7218014
324	Arm fat mass	Knee OA	rs7250833
325	Arm fat mass	Knee OA	rs7259070
326	Arm fat mass	Knee OA	rs725959
327	Arm fat mass	Knee OA	rs72634826
328	Arm fat mass	Knee OA	rs72665129
329	Arm fat mass	Knee OA	rs72757416
330	Arm fat mass	Knee OA	rs72767957
331	Arm fat mass	Knee OA	rs72868406
332	Arm fat mass	Knee OA	rs72892910
333	Arm fat mass	Knee OA	rs73052033
334	Arm fat mass	Knee OA	rs73142879
335	Arm fat mass	Knee OA	rs73213484
336	Arm fat mass	Knee OA	rs73985439
337	Arm fat mass	Knee OA	rs7442885
338	Arm fat mass	Knee OA	rs7498665
339	Arm fat mass	Knee OA	rs7516554
340	Arm fat mass	Knee OA	rs7519259
341	Arm fat mass	Knee OA	rs7537581
342	Arm fat mass	Knee OA	rs754635
343	Arm fat mass	Knee OA	rs7561278
344	Arm fat mass	Knee OA	rs756717
345	Arm fat mass	Knee OA	rs7568059
346	Arm fat mass	Knee OA	rs7571496
347	Arm fat mass	Knee OA	rs7619139
348	Arm fat mass	Knee OA	rs765876
349	Arm fat mass	Knee OA	rs76702514
350	Arm fat mass	Knee OA	rs7683836
351	Arm fat mass	Knee OA	rs76895963
352	Arm fat mass	Knee OA	rs7730898
353	Arm fat mass	Knee OA	rs7761673
354	Arm fat mass	Knee OA	rs7762794
355	Arm fat mass	Knee OA	rs7776021
356	Arm fat mass	Knee OA	rs77927866
357	Arm fat mass	Knee OA	rs7817485
358	Arm fat mass	Knee OA	rs7819514
359	Arm fat mass	Knee OA	rs7828631
360	Arm fat mass	Knee OA	rs784257
361	Arm fat mass	Knee OA	rs7893571
362	Arm fat mass	Knee OA	rs7944782
363	Arm fat mass	Knee OA	rs7946756
364	Arm fat mass	Knee OA	rs79518326
365	Arm fat mass	Knee OA	rs79780963
366	Arm fat mass	Knee OA	rs801738
367	Arm fat mass	Knee OA	rs8076669
368	Arm fat mass	Knee OA	rs8093356
369	Arm fat mass	Knee OA	rs8096564
370	Arm fat mass	Knee OA	rs8133137
371	Arm fat mass	Knee OA	rs815163
372	Arm fat mass	Knee OA	rs845084
373	Arm fat mass	Knee OA	rs854917
374	Arm fat mass	Knee OA	rs879620
375	Arm fat mass	Knee OA	rs889495
376	Arm fat mass	Knee OA	rs9294260
377	Arm fat mass	Knee OA	rs935166
378	Arm fat mass	Knee OA	rs9375702
379	Arm fat mass	Knee OA	rs9405542
380	Arm fat mass	Knee OA	rs946185
381	Arm fat mass	Knee OA	rs947088
382	Arm fat mass	Knee OA	rs9478496
383	Arm fat mass	Knee OA	rs9496567
384	Arm fat mass	Knee OA	rs9522183
385	Arm fat mass	Knee OA	rs9532583
386	Arm fat mass	Knee OA	rs9556582
387	Arm fat mass	Knee OA	rs9568867
388	Arm fat mass	Knee OA	rs9654453
389	Arm fat mass	Knee OA	rs9673839
390	Arm fat mass	Knee OA	rs9783304
391	Arm fat mass	Knee OA	rs9788550
392	Arm fat mass	Knee OA	rs9839081
393	Arm fat mass	Knee OA	rs9843653
394	Arm fat mass	Knee OA	rs9876664
395	Arm fat mass	Knee OA	rs9906072
396	Arm fat mass	Knee OA	rs9916444
397	Arm fat mass	Knee OA	rs9926784
398	Arm fat mass	Knee OA	rs9951619
399	Arm fat mass	Knee OA	rs9955276
400	Arm fat mass	Knee OA	rs9968060
		outcome	SNP
1	Arm fat-free mass	Knee OA	rs10020631
2	Arm fat-free mass	Knee OA	rs10041126
3	Arm fat-free mass	Knee OA	rs10058393
4	Arm fat-free mass	Knee OA	rs10062079
5	Arm fat-free mass	Knee OA	rs10084690
6	Arm fat-free mass	Knee OA	rs10107388
7	Arm fat-free mass	Knee OA	rs10119967
8	Arm fat-free mass	Knee OA	rs10141392
9	Arm fat-free mass	Knee OA	rs10170082
10	Arm fat-free mass	Knee OA	rs10222924
11	Arm fat-free mass	Knee OA	rs1022523
12	Arm fat-free mass	Knee OA	rs10242866
13	Arm fat-free mass	Knee OA	rs10243988
14	Arm fat-free mass	Knee OA	rs10248298
15	Arm fat-free mass	Knee OA	rs10260993
16	Arm fat-free mass	Knee OA	rs10269774
17	Arm fat-free mass	Knee OA	rs10283100
18	Arm fat-free mass	Knee OA	rs10404726
19	Arm fat-free mass	Knee OA	rs10423120
20	Arm fat-free mass	Knee OA	rs1044977
21	Arm fat-free mass	Knee OA	rs10453255
22	Arm fat-free mass	Knee OA	rs1047891
23	Arm fat-free mass	Knee OA	rs10515237
24	Arm fat-free mass	Knee OA	rs1057626
25	Arm fat-free mass	Knee OA	rs1064213
26	Arm fat-free mass	Knee OA	rs10740991
27	Arm fat-free mass	Knee OA	rs10749659
28	Arm fat-free mass	Knee OA	rs10775348
29	Arm fat-free mass	Knee OA	rs10798945
30	Arm fat-free mass	Knee OA	rs10811668
31	Arm fat-free mass	Knee OA	rs10820852
32	Arm fat-free mass	Knee OA	rs10832961
33	Arm fat-free mass	Knee OA	rs10843397
34	Arm fat-free mass	Knee OA	rs10861678
35	Arm fat-free mass	Knee OA	rs10870597
36	Arm fat-free mass	Knee OA	rs10878984
37	Arm fat-free mass	Knee OA	rs10920678
38	Arm fat-free mass	Knee OA	rs10931008
39	Arm fat-free mass	Knee OA	rs10936684
40	Arm fat-free mass	Knee OA	rs10938398
41	Arm fat-free mass	Knee OA	rs10943915
42	Arm fat-free mass	Knee OA	rs10950207
43	Arm fat-free mass	Knee OA	rs10986292
44	Arm fat-free mass	Knee OA	rs11014285
45	Arm fat-free mass	Knee OA	rs11042725
46	Arm fat-free mass	Knee OA	rs11049684
47	Arm fat-free mass	Knee OA	rs11065015
48	Arm fat-free mass	Knee OA	rs11065979
49	Arm fat-free mass	Knee OA	rs11071182
50	Arm fat-free mass	Knee OA	rs11097755
51	Arm fat-free mass	Knee OA	rs11098675
52	Arm fat-free mass	Knee OA	rs111365325
53	Arm fat-free mass	Knee OA	rs111391498
54	Arm fat-free mass	Knee OA	rs11142700
55	Arm fat-free mass	Knee OA	rs11153171
56	Arm fat-free mass	Knee OA	rs11160601
57	Arm fat-free mass	Knee OA	rs11217843
58	Arm fat-free mass	Knee OA	rs11243202
59	Arm fat-free mass	Knee OA	rs11245450
60	Arm fat-free mass	Knee OA	rs112544217
61	Arm fat-free mass	Knee OA	rs112560164
62	Arm fat-free mass	Knee OA	rs112898929
63	Arm fat-free mass	Knee OA	rs1135641
64	Arm fat-free mass	Knee OA	rs113619763
65	Arm fat-free mass	Knee OA	rs114056237
66	Arm fat-free mass	Knee OA	rs114177791
67	Arm fat-free mass	Knee OA	rs115053453
68	Arm fat-free mass	Knee OA	rs115179432
69	Arm fat-free mass	Knee OA	rs11525873
70	Arm fat-free mass	Knee OA	rs11590433
71	Arm fat-free mass	Knee OA	rs11592463
72	Arm fat-free mass	Knee OA	rs11593630
73	Arm fat-free mass	Knee OA	rs115946508
74	Arm fat-free mass	Knee OA	rs11616283
75	Arm fat-free mass	Knee OA	rs11618507
76	Arm fat-free mass	Knee OA	rs11653850
77	Arm fat-free mass	Knee OA	rs11663903
78	Arm fat-free mass	Knee OA	rs11684531
79	Arm fat-free mass	Knee OA	rs11709402
80	Arm fat-free mass	Knee OA	rs11717749
81	Arm fat-free mass	Knee OA	rs117342986
82	Arm fat-free mass	Knee OA	rs11739036
83	Arm fat-free mass	Knee OA	rs117451679
84	Arm fat-free mass	Knee OA	rs117543413
85	Arm fat-free mass	Knee OA	rs1176315
86	Arm fat-free mass	Knee OA	rs11778491
87	Arm fat-free mass	Knee OA	rs11794152
88	Arm fat-free mass	Knee OA	rs1182207
89	Arm fat-free mass	Knee OA	rs11833839
90	Arm fat-free mass	Knee OA	rs11880992
91	Arm fat-free mass	Knee OA	rs11925245
92	Arm fat-free mass	Knee OA	rs11997525
93	Arm fat-free mass	Knee OA	rs12048049
94	Arm fat-free mass	Knee OA	rs1205593
95	Arm fat-free mass	Knee OA	rs12095997
96	Arm fat-free mass	Knee OA	rs12140153
97	Arm fat-free mass	Knee OA	rs12175489
98	Arm fat-free mass	Knee OA	rs12188627
99	Arm fat-free mass	Knee OA	rs12211255
100	Arm fat-free mass	Knee OA	rs12216497
101	Arm fat-free mass	Knee OA	rs1228024
102	Arm fat-free mass	Knee OA	rs12344515
103	Arm fat-free mass	Knee OA	rs12354311
104	Arm fat-free mass	Knee OA	rs1242507
105	Arm fat-free mass	Knee OA	rs12443634
106	Arm fat-free mass	Knee OA	rs12498374
107	Arm fat-free mass	Knee OA	rs12545613
108	Arm fat-free mass	Knee OA	rs1260326
109	Arm fat-free mass	Knee OA	rs12657771
110	Arm fat-free mass	Knee OA	rs12679359
111	Arm fat-free mass	Knee OA	rs12694042
112	Arm fat-free mass	Knee OA	rs12713004
113	Arm fat-free mass	Knee OA	rs1271309
114	Arm fat-free mass	Knee OA	rs12726084
115	Arm fat-free mass	Knee OA	rs12731454
116	Arm fat-free mass	Knee OA	rs12831185
117	Arm fat-free mass	Knee OA	rs12879423
118	Arm fat-free mass	Knee OA	rs12879453
119	Arm fat-free mass	Knee OA	rs12881869
120	Arm fat-free mass	Knee OA	rs12906197
121	Arm fat-free mass	Knee OA	rs12907384
122	Arm fat-free mass	Knee OA	rs1296328
123	Arm fat-free mass	Knee OA	rs12980774
124	Arm fat-free mass	Knee OA	rs12995666
125	Arm fat-free mass	Knee OA	rs13001657
126	Arm fat-free mass	Knee OA	rs13026283
127	Arm fat-free mass	Knee OA	rs13037630
128	Arm fat-free mass	Knee OA	rs13240065
129	Arm fat-free mass	Knee OA	rs13283416
130	Arm fat-free mass	Knee OA	rs13392079
131	Arm fat-free mass	Knee OA	rs13392139
132	Arm fat-free mass	Knee OA	rs13430869
133	Arm fat-free mass	Knee OA	rs1351394
134	Arm fat-free mass	Knee OA	rs1374370
135	Arm fat-free mass	Knee OA	rs1394046
136	Arm fat-free mass	Knee OA	rs1401795
137	Arm fat-free mass	Knee OA	rs1403987
138	Arm fat-free mass	Knee OA	rs140493137
139	Arm fat-free mass	Knee OA	rs1411297
140	Arm fat-free mass	Knee OA	rs1412234
141	Arm fat-free mass	Knee OA	rs1418433
142	Arm fat-free mass	Knee OA	rs143384
143	Arm fat-free mass	Knee OA	rs146498112
144	Arm fat-free mass	Knee OA	rs146851424
145	Arm fat-free mass	Knee OA	rs1470571
146	Arm fat-free mass	Knee OA	rs147107835
147	Arm fat-free mass	Knee OA	rs147110934
148	Arm fat-free mass	Knee OA	rs1472852
149	Arm fat-free mass	Knee OA	rs1473553
150	Arm fat-free mass	Knee OA	rs1478575
151	Arm fat-free mass	Knee OA	rs1521624
152	Arm fat-free mass	Knee OA	rs1528450
153	Arm fat-free mass	Knee OA	rs1542224
154	Arm fat-free mass	Knee OA	rs1573891
155	Arm fat-free mass	Knee OA	rs1576981
156	Arm fat-free mass	Knee OA	rs1582931
157	Arm fat-free mass	Knee OA	rs16942324
158	Arm fat-free mass	Knee OA	rs16996657
159	Arm fat-free mass	Knee OA	rs1701827
160	Arm fat-free mass	Knee OA	rs17049820
161	Arm fat-free mass	Knee OA	rs17056859
162	Arm fat-free mass	Knee OA	rs17069647
163	Arm fat-free mass	Knee OA	rs17089329
164	Arm fat-free mass	Knee OA	rs17115481
165	Arm fat-free mass	Knee OA	rs17246129
166	Arm fat-free mass	Knee OA	rs17277008
167	Arm fat-free mass	Knee OA	rs173135
168	Arm fat-free mass	Knee OA	rs17363646
169	Arm fat-free mass	Knee OA	rs17443541
170	Arm fat-free mass	Knee OA	rs1744769
171	Arm fat-free mass	Knee OA	rs17556750
172	Arm fat-free mass	Knee OA	rs17828687
173	Arm fat-free mass	Knee OA	rs180963
174	Arm fat-free mass	Knee OA	rs1813212
175	Arm fat-free mass	Knee OA	rs1841738
176	Arm fat-free mass	Knee OA	rs1864000
177	Arm fat-free mass	Knee OA	rs1889775
178	Arm fat-free mass	Knee OA	rs1890951
179	Arm fat-free mass	Knee OA	rs1924936
180	Arm fat-free mass	Knee OA	rs1927635
181	Arm fat-free mass	Knee OA	rs1941697
182	Arm fat-free mass	Knee OA	rs1949549
183	Arm fat-free mass	Knee OA	rs1967772
184	Arm fat-free mass	Knee OA	rs1990657
185	Arm fat-free mass	Knee OA	rs2005172
186	Arm fat-free mass	Knee OA	rs2075058
187	Arm fat-free mass	Knee OA	rs2101975
188	Arm fat-free mass	Knee OA	rs2140046
189	Arm fat-free mass	Knee OA	rs2197563
190	Arm fat-free mass	Knee OA	rs2225226
191	Arm fat-free mass	Knee OA	rs2252720
192	Arm fat-free mass	Knee OA	rs226250
193	Arm fat-free mass	Knee OA	rs2265309
194	Arm fat-free mass	Knee OA	rs2270894
195	Arm fat-free mass	Knee OA	rs2291256
196	Arm fat-free mass	Knee OA	rs2295363
197	Arm fat-free mass	Knee OA	rs2295794
198	Arm fat-free mass	Knee OA	rs2296316
199	Arm fat-free mass	Knee OA	rs2303083
200	Arm fat-free mass	Knee OA	rs2307111
201	Arm fat-free mass	Knee OA	rs2332175
202	Arm fat-free mass	Knee OA	rs236587
203	Arm fat-free mass	Knee OA	rs236628
204	Arm fat-free mass	Knee OA	rs2372604
205	Arm fat-free mass	Knee OA	rs2395792
206	Arm fat-free mass	Knee OA	rs2422054
207	Arm fat-free mass	Knee OA	rs244711
208	Arm fat-free mass	Knee OA	rs2450128
209	Arm fat-free mass	Knee OA	rs2457982
210	Arm fat-free mass	Knee OA	rs252938
211	Arm fat-free mass	Knee OA	rs2540034
212	Arm fat-free mass	Knee OA	rs2569993
213	Arm fat-free mass	Knee OA	rs2650965
214	Arm fat-free mass	Knee OA	rs2663125
215	Arm fat-free mass	Knee OA	rs2721938
216	Arm fat-free mass	Knee OA	rs272815
217	Arm fat-free mass	Knee OA	rs2733287
218	Arm fat-free mass	Knee OA	rs27345
219	Arm fat-free mass	Knee OA	rs2783712
220	Arm fat-free mass	Knee OA	rs2789366
221	Arm fat-free mass	Knee OA	rs281385
222	Arm fat-free mass	Knee OA	rs2814993
223	Arm fat-free mass	Knee OA	rs2833354
224	Arm fat-free mass	Knee OA	rs285677
225	Arm fat-free mass	Knee OA	rs28605759
226	Arm fat-free mass	Knee OA	rs28620532
227	Arm fat-free mass	Knee OA	rs2871392
228	Arm fat-free mass	Knee OA	rs2875907
229	Arm fat-free mass	Knee OA	rs2885697
230	Arm fat-free mass	Knee OA	rs2900208
231	Arm fat-free mass	Knee OA	rs2952615
232	Arm fat-free mass	Knee OA	rs3099282
233	Arm fat-free mass	Knee OA	rs310796
234	Arm fat-free mass	Knee OA	rs3116201
235	Arm fat-free mass	Knee OA	rs31210
236	Arm fat-free mass	Knee OA	rs3212260
237	Arm fat-free mass	Knee OA	rs332115
238	Arm fat-free mass	Knee OA	rs34017457
239	Arm fat-free mass	Knee OA	rs34118426
240	Arm fat-free mass	Knee OA	rs34147411
241	Arm fat-free mass	Knee OA	rs343954
242	Arm fat-free mass	Knee OA	rs34517439
243	Arm fat-free mass	Knee OA	rs34776209
244	Arm fat-free mass	Knee OA	rs34879158
245	Arm fat-free mass	Knee OA	rs35251247
246	Arm fat-free mass	Knee OA	rs35267052
247	Arm fat-free mass	Knee OA	rs35309034
248	Arm fat-free mass	Knee OA	rs35309034
249	Arm fat-free mass	Knee OA	rs35339719
250	Arm fat-free mass	Knee OA	rs35506085
251	Arm fat-free mass	Knee OA	rs35631456
252	Arm fat-free mass	Knee OA	rs35665085
253	Arm fat-free mass	Knee OA	rs357486
254	Arm fat-free mass	Knee OA	rs35756741
255	Arm fat-free mass	Knee OA	rs35874463
256	Arm fat-free mass	Knee OA	rs36000545
257	Arm fat-free mass	Knee OA	rs36089326
258	Arm fat-free mass	Knee OA	rs365352
259	Arm fat-free mass	Knee OA	rs3730071
260	Arm fat-free mass	Knee OA	rs3740591
261	Arm fat-free mass	Knee OA	rs3740591
262	Arm fat-free mass	Knee OA	rs3751866
263	Arm fat-free mass	Knee OA	rs3778934
264	Arm fat-free mass	Knee OA	rs3782232
265	Arm fat-free mass	Knee OA	rs3790731
266	Arm fat-free mass	Knee OA	rs380803
267	Arm fat-free mass	Knee OA	rs3809570
268	Arm fat-free mass	Knee OA	rs3810291
269	Arm fat-free mass	Knee OA	rs3822742
270	Arm fat-free mass	Knee OA	rs3843751
271	Arm fat-free mass	Knee OA	rs3850625
272	Arm fat-free mass	Knee OA	rs3853252
273	Arm fat-free mass	Knee OA	rs3862012
274	Arm fat-free mass	Knee OA	rs3879448
275	Arm fat-free mass	Knee OA	rs3925
276	Arm fat-free mass	Knee OA	rs39328
277	Arm fat-free mass	Knee OA	rs4073153
278	Arm fat-free mass	Knee OA	rs41271299
279	Arm fat-free mass	Knee OA	rs41311445
280	Arm fat-free mass	Knee OA	rs4145824
281	Arm fat-free mass	Knee OA	rs4240326
282	Arm fat-free mass	Knee OA	rs4253755
283	Arm fat-free mass	Knee OA	rs4282339
284	Arm fat-free mass	Knee OA	rs4285416
285	Arm fat-free mass	Knee OA	rs432925
286	Arm fat-free mass	Knee OA	rs4341996
287	Arm fat-free mass	Knee OA	rs4407387
288	Arm fat-free mass	Knee OA	rs4426714
289	Arm fat-free mass	Knee OA	rs4671197
290	Arm fat-free mass	Knee OA	rs4677151
291	Arm fat-free mass	Knee OA	rs4725984
292	Arm fat-free mass	Knee OA	rs4752689
293	Arm fat-free mass	Knee OA	rs4788218
294	Arm fat-free mass	Knee OA	rs4852257
295	Arm fat-free mass	Knee OA	rs4858940
296	Arm fat-free mass	Knee OA	rs4899012
297	Arm fat-free mass	Knee OA	rs4906203
298	Arm fat-free mass	Knee OA	rs4909912
299	Arm fat-free mass	Knee OA	rs4922819
300	Arm fat-free mass	Knee OA	rs4926542
301	Arm fat-free mass	Knee OA	rs4946936
302	Arm fat-free mass	Knee OA	rs4968296
303	Arm fat-free mass	Knee OA	rs4974223
304	Arm fat-free mass	Knee OA	rs5015933
305	Arm fat-free mass	Knee OA	rs5019542
306	Arm fat-free mass	Knee OA	rs508347
307	Arm fat-free mass	Knee OA	rs509035
308	Arm fat-free mass	Knee OA	rs527248
309	Arm fat-free mass	Knee OA	rs55674305
310	Arm fat-free mass	Knee OA	rs55726687
311	Arm fat-free mass	Knee OA	rs55758152
312	Arm fat-free mass	Knee OA	rs55796651
313	Arm fat-free mass	Knee OA	rs55830103
314	Arm fat-free mass	Knee OA	rs55831773
315	Arm fat-free mass	Knee OA	rs56017587
316	Arm fat-free mass	Knee OA	rs56094641
317	Arm fat-free mass	Knee OA	rs56130943
318	Arm fat-free mass	Knee OA	rs57126421
319	Arm fat-free mass	Knee OA	rs5752989
320	Arm fat-free mass	Knee OA	rs5753630
321	Arm fat-free mass	Knee OA	rs57636386
322	Arm fat-free mass	Knee OA	rs5771118
323	Arm fat-free mass	Knee OA	rs578366
324	Arm fat-free mass	Knee OA	rs58035271
325	Arm fat-free mass	Knee OA	rs58687622
326	Arm fat-free mass	Knee OA	rs59360013
327	Arm fat-free mass	Knee OA	rs59985551
328	Arm fat-free mass	Knee OA	rs603321
329	Arm fat-free mass	Knee OA	rs60804050
330	Arm fat-free mass	Knee OA	rs6136938
331	Arm fat-free mass	Knee OA	rs6142059
332	Arm fat-free mass	Knee OA	rs61729527
333	Arm fat-free mass	Knee OA	rs61749613
334	Arm fat-free mass	Knee OA	rs61849823
335	Arm fat-free mass	Knee OA	rs61992671
336	Arm fat-free mass	Knee OA	rs62104476
337	Arm fat-free mass	Knee OA	rs62136802
338	Arm fat-free mass	Knee OA	rs62160072
339	Arm fat-free mass	Knee OA	rs62325220
340	Arm fat-free mass	Knee OA	rs62372052
341	Arm fat-free mass	Knee OA	rs62396185
342	Arm fat-free mass	Knee OA	rs62405860
343	Arm fat-free mass	Knee OA	rs62515438
344	Arm fat-free mass	Knee OA	rs62621197
345	Arm fat-free mass	Knee OA	rs62621812
346	Arm fat-free mass	Knee OA	rs6265
347	Arm fat-free mass	Knee OA	rs6435153
348	Arm fat-free mass	Knee OA	rs6450346
349	Arm fat-free mass	Knee OA	rs6500249
350	Arm fat-free mass	Knee OA	rs6512577
351	Arm fat-free mass	Knee OA	rs652112
352	Arm fat-free mass	Knee OA	rs6567160
353	Arm fat-free mass	Knee OA	rs6570509
354	Arm fat-free mass	Knee OA	rs6575340
355	Arm fat-free mass	Knee OA	rs663344
356	Arm fat-free mass	Knee OA	rs6659660
357	Arm fat-free mass	Knee OA	rs6669139
358	Arm fat-free mass	Knee OA	rs667515
359	Arm fat-free mass	Knee OA	rs6675441
360	Arm fat-free mass	Knee OA	rs6690871
361	Arm fat-free mass	Knee OA	rs67141907
362	Arm fat-free mass	Knee OA	rs6719296
363	Arm fat-free mass	Knee OA	rs6721191
364	Arm fat-free mass	Knee OA	rs6733029
365	Arm fat-free mass	Knee OA	rs67373773
366	Arm fat-free mass	Knee OA	rs6747657
367	Arm fat-free mass	Knee OA	rs67551338
368	Arm fat-free mass	Knee OA	rs676105
369	Arm fat-free mass	Knee OA	rs6762578
370	Arm fat-free mass	Knee OA	rs6800021
371	Arm fat-free mass	Knee OA	rs6821305
372	Arm fat-free mass	Knee OA	rs6824633
373	Arm fat-free mass	Knee OA	rs6874142
374	Arm fat-free mass	Knee OA	rs687694
375	Arm fat-free mass	Knee OA	rs6898801
376	Arm fat-free mass	Knee OA	rs6923431
377	Arm fat-free mass	Knee OA	rs6951209
378	Arm fat-free mass	Knee OA	rs696343
379	Arm fat-free mass	Knee OA	rs7023690
380	Arm fat-free mass	Knee OA	rs7033487
381	Arm fat-free mass	Knee OA	rs7129320
382	Arm fat-free mass	Knee OA	rs7132908
383	Arm fat-free mass	Knee OA	rs7134283
384	Arm fat-free mass	Knee OA	rs71385734
385	Arm fat-free mass	Knee OA	rs7141420
386	Arm fat-free mass	Knee OA	rs7150606
387	Arm fat-free mass	Knee OA	rs71647469
388	Arm fat-free mass	Knee OA	rs7192870
389	Arm fat-free mass	Knee OA	rs7204864
390	Arm fat-free mass	Knee OA	rs7205337
391	Arm fat-free mass	Knee OA	rs7223535
392	Arm fat-free mass	Knee OA	rs7229351
393	Arm fat-free mass	Knee OA	rs723149
394	Arm fat-free mass	Knee OA	rs7237942
395	Arm fat-free mass	Knee OA	rs724016
396	Arm fat-free mass	Knee OA	rs7245864
397	Arm fat-free mass	Knee OA	rs7245985
398	Arm fat-free mass	Knee OA	rs72656010
399	Arm fat-free mass	Knee OA	rs72660086
400	Arm fat-free mass	Knee OA	rs72697614
401	Arm fat-free mass	Knee OA	rs72703409
402	Arm fat-free mass	Knee OA	rs72774845
403	Arm fat-free mass	Knee OA	rs72801843
404	Arm fat-free mass	Knee OA	rs72885917
405	Arm fat-free mass	Knee OA	rs72892910
406	Arm fat-free mass	Knee OA	rs73052033
407	Arm fat-free mass	Knee OA	rs7305516
408	Arm fat-free mass	Knee OA	rs73175572
409	Arm fat-free mass	Knee OA	rs73180805
410	Arm fat-free mass	Knee OA	rs7321045
411	Arm fat-free mass	Knee OA	rs73213484
412	Arm fat-free mass	Knee OA	rs734764
413	Arm fat-free mass	Knee OA	rs73601548
414	Arm fat-free mass	Knee OA	rs73619441
415	Arm fat-free mass	Knee OA	rs7442885
416	Arm fat-free mass	Knee OA	rs74598702
417	Arm fat-free mass	Knee OA	rs74684058
418	Arm fat-free mass	Knee OA	rs74841302
419	Arm fat-free mass	Knee OA	rs74876583
420	Arm fat-free mass	Knee OA	rs75044513
421	Arm fat-free mass	Knee OA	rs7513326
422	Arm fat-free mass	Knee OA	rs7535501
423	Arm fat-free mass	Knee OA	rs75406471
424	Arm fat-free mass	Knee OA	rs7542242
425	Arm fat-free mass	Knee OA	rs75451531
426	Arm fat-free mass	Knee OA	rs7581335
427	Arm fat-free mass	Knee OA	rs758598
428	Arm fat-free mass	Knee OA	rs7619139
429	Arm fat-free mass	Knee OA	rs76238604
430	Arm fat-free mass	Knee OA	rs7633464
431	Arm fat-free mass	Knee OA	rs76513770
432	Arm fat-free mass	Knee OA	rs7669124
433	Arm fat-free mass	Knee OA	rs76798800
434	Arm fat-free mass	Knee OA	rs76895963
435	Arm fat-free mass	Knee OA	rs77079139
436	Arm fat-free mass	Knee OA	rs7708460
437	Arm fat-free mass	Knee OA	rs77093479
438	Arm fat-free mass	Knee OA	rs77165542
439	Arm fat-free mass	Knee OA	rs773145
440	Arm fat-free mass	Knee OA	rs7740107
441	Arm fat-free mass	Knee OA	rs774214
442	Arm fat-free mass	Knee OA	rs7755185
443	Arm fat-free mass	Knee OA	rs77603146
444	Arm fat-free mass	Knee OA	rs7766034
445	Arm fat-free mass	Knee OA	rs7805694
446	Arm fat-free mass	Knee OA	rs7824070
447	Arm fat-free mass	Knee OA	rs78287937
448	Arm fat-free mass	Knee OA	rs78378222
449	Arm fat-free mass	Knee OA	rs7842996
450	Arm fat-free mass	Knee OA	rs7910211
451	Arm fat-free mass	Knee OA	rs7949333
452	Arm fat-free mass	Knee OA	rs7952436
453	Arm fat-free mass	Knee OA	rs7961994
454	Arm fat-free mass	Knee OA	rs79680939
455	Arm fat-free mass	Knee OA	rs798759
456	Arm fat-free mass	Knee OA	rs8043280
457	Arm fat-free mass	Knee OA	rs8059189
458	Arm fat-free mass	Knee OA	rs8091287
459	Arm fat-free mass	Knee OA	rs822551
460	Arm fat-free mass	Knee OA	rs823118
461	Arm fat-free mass	Knee OA	rs843374
462	Arm fat-free mass	Knee OA	rs875908
463	Arm fat-free mass	Knee OA	rs903678
464	Arm fat-free mass	Knee OA	rs903908
465	Arm fat-free mass	Knee OA	rs9291926
466	Arm fat-free mass	Knee OA	rs9317002
467	Arm fat-free mass	Knee OA	rs9327336
468	Arm fat-free mass	Knee OA	rs9350850
469	Arm fat-free mass	Knee OA	rs9372414
470	Arm fat-free mass	Knee OA	rs9379084
471	Arm fat-free mass	Knee OA	rs9380508
472	Arm fat-free mass	Knee OA	rs9388498
473	Arm fat-free mass	Knee OA	rs9457777
474	Arm fat-free mass	Knee OA	rs9513510
475	Arm fat-free mass	Knee OA	rs9540493
476	Arm fat-free mass	Knee OA	rs9596810
477	Arm fat-free mass	Knee OA	rs9634212
478	Arm fat-free mass	Knee OA	rs9636630
479	Arm fat-free mass	Knee OA	rs9739533
480	Arm fat-free mass	Knee OA	rs9790159
481	Arm fat-free mass	Knee OA	rs9800418
482	Arm fat-free mass	Knee OA	rs981002
483	Arm fat-free mass	Knee OA	rs9915532
484	Arm fat-free mass	Knee OA	rs9951619
485	Arm fat-free mass	Knee OA	rs9960619
486	Arm fat-free mass	Knee OA	rs9985795
		outcome	SNP
1	Arm fat percentage	Knee OA	rs10064669
2	Arm fat percentage	Knee OA	rs10100245
3	Arm fat percentage	Knee OA	rs10245306
4	Arm fat percentage	Knee OA	rs10278040
5	Arm fat percentage	Knee OA	rs10423928
6	Arm fat percentage	Knee OA	rs10459574
7	Arm fat percentage	Knee OA	rs10745787
8	Arm fat percentage	Knee OA	rs10754132
9	Arm fat percentage	Knee OA	rs10756714
10	Arm fat percentage	Knee OA	rs10756798
11	Arm fat percentage	Knee OA	rs10774018
12	Arm fat percentage	Knee OA	rs1078455
13	Arm fat percentage	Knee OA	rs10886022
14	Arm fat percentage	Knee OA	rs10938398
15	Arm fat percentage	Knee OA	rs10954772
16	Arm fat percentage	Knee OA	rs10999460
17	Arm fat percentage	Knee OA	rs11012732
18	Arm fat percentage	Knee OA	rs1101563
19	Arm fat percentage	Knee OA	rs11030119
20	Arm fat percentage	Knee OA	rs11042030
21	Arm fat percentage	Knee OA	rs11150745
22	Arm fat percentage	Knee OA	rs111625081
23	Arm fat percentage	Knee OA	rs11165643
24	Arm fat percentage	Knee OA	rs11205277
25	Arm fat percentage	Knee OA	rs1128249
26	Arm fat percentage	Knee OA	rs113019802
27	Arm fat percentage	Knee OA	rs113230003
28	Arm fat percentage	Knee OA	rs11609659
29	Arm fat percentage	Knee OA	rs116399833
30	Arm fat percentage	Knee OA	rs11642015
31	Arm fat percentage	Knee OA	rs11668971
32	Arm fat percentage	Knee OA	rs11782341
33	Arm fat percentage	Knee OA	rs11786089
34	Arm fat percentage	Knee OA	rs11790018
35	Arm fat percentage	Knee OA	rs11824092
36	Arm fat percentage	Knee OA	rs11839227
37	Arm fat percentage	Knee OA	rs11866219
38	Arm fat percentage	Knee OA	rs12037698
39	Arm fat percentage	Knee OA	rs12072739
40	Arm fat percentage	Knee OA	rs12140153
41	Arm fat percentage	Knee OA	rs12144626
42	Arm fat percentage	Knee OA	rs12339822
43	Arm fat percentage	Knee OA	rs12367809
44	Arm fat percentage	Knee OA	rs12578952
45	Arm fat percentage	Knee OA	rs12614861
46	Arm fat percentage	Knee OA	rs12619178
47	Arm fat percentage	Knee OA	rs12679106
48	Arm fat percentage	Knee OA	rs1293446
49	Arm fat percentage	Knee OA	rs1296328
50	Arm fat percentage	Knee OA	rs12997625
51	Arm fat percentage	Knee OA	rs13053342
52	Arm fat percentage	Knee OA	rs13056506
53	Arm fat percentage	Knee OA	rs13114014
54	Arm fat percentage	Knee OA	rs13135092
55	Arm fat percentage	Knee OA	rs13174863
56	Arm fat percentage	Knee OA	rs1321455
57	Arm fat percentage	Knee OA	rs1322842
58	Arm fat percentage	Knee OA	rs1357079
59	Arm fat percentage	Knee OA	rs1376286
60	Arm fat percentage	Knee OA	rs1412239
61	Arm fat percentage	Knee OA	rs1441264
62	Arm fat percentage	Knee OA	rs1446585
63	Arm fat percentage	Knee OA	rs1451533
64	Arm fat percentage	Knee OA	rs1503526
65	Arm fat percentage	Knee OA	rs1513475
66	Arm fat percentage	Knee OA	rs1516725
67	Arm fat percentage	Knee OA	rs153664
68	Arm fat percentage	Knee OA	rs1652376
69	Arm fat percentage	Knee OA	rs17024393
70	Arm fat percentage	Knee OA	rs17342242
71	Arm fat percentage	Knee OA	rs17835600
72	Arm fat percentage	Knee OA	rs187649293
73	Arm fat percentage	Knee OA	rs1927626
74	Arm fat percentage	Knee OA	rs1928496
75	Arm fat percentage	Knee OA	rs2002023
76	Arm fat percentage	Knee OA	rs2020942
77	Arm fat percentage	Knee OA	rs2035936
78	Arm fat percentage	Knee OA	rs2043016
79	Arm fat percentage	Knee OA	rs2124499
80	Arm fat percentage	Knee OA	rs2161796
81	Arm fat percentage	Knee OA	rs217672
82	Arm fat percentage	Knee OA	rs2239647
83	Arm fat percentage	Knee OA	rs2279574
84	Arm fat percentage	Knee OA	rs2306593
85	Arm fat percentage	Knee OA	rs2307111
86	Arm fat percentage	Knee OA	rs2318543
87	Arm fat percentage	Knee OA	rs2370982
88	Arm fat percentage	Knee OA	rs2384054
89	Arm fat percentage	Knee OA	rs2439823
90	Arm fat percentage	Knee OA	rs245775
91	Arm fat percentage	Knee OA	rs2470619
92	Arm fat percentage	Knee OA	rs2494196
93	Arm fat percentage	Knee OA	rs2499468
94	Arm fat percentage	Knee OA	rs2500406
95	Arm fat percentage	Knee OA	rs2569881
96	Arm fat percentage	Knee OA	rs2606228
97	Arm fat percentage	Knee OA	rs2678204
98	Arm fat percentage	Knee OA	rs28483178
99	Arm fat percentage	Knee OA	rs2857082
100	Arm fat percentage	Knee OA	rs2861685
101	Arm fat percentage	Knee OA	rs2943650
102	Arm fat percentage	Knee OA	rs2954021
103	Arm fat percentage	Knee OA	rs301806
104	Arm fat percentage	Knee OA	rs34045894
105	Arm fat percentage	Knee OA	rs34331990
106	Arm fat percentage	Knee OA	rs34338229
107	Arm fat percentage	Knee OA	rs34417222
108	Arm fat percentage	Knee OA	rs34483452
109	Arm fat percentage	Knee OA	rs34580448
110	Arm fat percentage	Knee OA	rs34769775
111	Arm fat percentage	Knee OA	rs34811474
112	Arm fat percentage	Knee OA	rs34882821
113	Arm fat percentage	Knee OA	rs3734554
114	Arm fat percentage	Knee OA	rs3770821
115	Arm fat percentage	Knee OA	rs3771653
116	Arm fat percentage	Knee OA	rs3784699
117	Arm fat percentage	Knee OA	rs3803286
118	Arm fat percentage	Knee OA	rs3856595
119	Arm fat percentage	Knee OA	rs3923501
120	Arm fat percentage	Knee OA	rs40067
121	Arm fat percentage	Knee OA	rs4123668
122	Arm fat percentage	Knee OA	rs4246657
123	Arm fat percentage	Knee OA	rs429358
124	Arm fat percentage	Knee OA	rs4402589
125	Arm fat percentage	Knee OA	rs4450871
126	Arm fat percentage	Knee OA	rs4477562
127	Arm fat percentage	Knee OA	rs4519214
128	Arm fat percentage	Knee OA	rs4547132
129	Arm fat percentage	Knee OA	rs4549685
130	Arm fat percentage	Knee OA	rs4671328
131	Arm fat percentage	Knee OA	rs4727630
132	Arm fat percentage	Knee OA	rs4745359
133	Arm fat percentage	Knee OA	rs4777541
134	Arm fat percentage	Knee OA	rs477895
135	Arm fat percentage	Knee OA	rs4790841
136	Arm fat percentage	Knee OA	rs4864201
137	Arm fat percentage	Knee OA	rs4876611
138	Arm fat percentage	Knee OA	rs538656
139	Arm fat percentage	Knee OA	rs543874
140	Arm fat percentage	Knee OA	rs550057
141	Arm fat percentage	Knee OA	rs55714539
142	Arm fat percentage	Knee OA	rs56169792
143	Arm fat percentage	Knee OA	rs56375099
144	Arm fat percentage	Knee OA	rs56399737
145	Arm fat percentage	Knee OA	rs56803094
146	Arm fat percentage	Knee OA	rs57636386
147	Arm fat percentage	Knee OA	rs58120873
148	Arm fat percentage	Knee OA	rs58360798
149	Arm fat percentage	Knee OA	rs58824810
150	Arm fat percentage	Knee OA	rs59066241
151	Arm fat percentage	Knee OA	rs60764613
152	Arm fat percentage	Knee OA	rs61813324
153	Arm fat percentage	Knee OA	rs61871615
154	Arm fat percentage	Knee OA	rs62037365
155	Arm fat percentage	Knee OA	rs62106258
156	Arm fat percentage	Knee OA	rs62147189
157	Arm fat percentage	Knee OA	rs62178054
158	Arm fat percentage	Knee OA	rs62246314
159	Arm fat percentage	Knee OA	rs62261725
160	Arm fat percentage	Knee OA	rs62477684
161	Arm fat percentage	Knee OA	rs649648
162	Arm fat percentage	Knee OA	rs6534624
163	Arm fat percentage	Knee OA	rs6545714
164	Arm fat percentage	Knee OA	rs6548237
165	Arm fat percentage	Knee OA	rs6561937
166	Arm fat percentage	Knee OA	rs6575340
167	Arm fat percentage	Knee OA	rs6601527
168	Arm fat percentage	Knee OA	rs6658368
169	Arm fat percentage	Knee OA	rs66679256
170	Arm fat percentage	Knee OA	rs66833742
171	Arm fat percentage	Knee OA	rs668799
172	Arm fat percentage	Knee OA	rs6861649
173	Arm fat percentage	Knee OA	rs6887247
174	Arm fat percentage	Knee OA	rs6898357
175	Arm fat percentage	Knee OA	rs6927268
176	Arm fat percentage	Knee OA	rs7116641
177	Arm fat percentage	Knee OA	rs7124681
178	Arm fat percentage	Knee OA	rs7133378
179	Arm fat percentage	Knee OA	rs71658797
180	Arm fat percentage	Knee OA	rs7172082
181	Arm fat percentage	Knee OA	rs7201895
182	Arm fat percentage	Knee OA	rs7259070
183	Arm fat percentage	Knee OA	rs72817602
184	Arm fat percentage	Knee OA	rs72892910
185	Arm fat percentage	Knee OA	rs73213484
186	Arm fat percentage	Knee OA	rs7442885
187	Arm fat percentage	Knee OA	rs750090
188	Arm fat percentage	Knee OA	rs7516554
189	Arm fat percentage	Knee OA	rs75499503
190	Arm fat percentage	Knee OA	rs7580600
191	Arm fat percentage	Knee OA	rs7591494
192	Arm fat percentage	Knee OA	rs76040172
193	Arm fat percentage	Knee OA	rs7613261
194	Arm fat percentage	Knee OA	rs764729
195	Arm fat percentage	Knee OA	rs7649970
196	Arm fat percentage	Knee OA	rs76824303
197	Arm fat percentage	Knee OA	rs76929617
198	Arm fat percentage	Knee OA	rs7755574
199	Arm fat percentage	Knee OA	rs7758082
200	Arm fat percentage	Knee OA	rs7774
201	Arm fat percentage	Knee OA	rs7789450
202	Arm fat percentage	Knee OA	rs79113395
203	Arm fat percentage	Knee OA	rs7915723
204	Arm fat percentage	Knee OA	rs7925100
205	Arm fat percentage	Knee OA	rs7930275
206	Arm fat percentage	Knee OA	rs79535757
207	Arm fat percentage	Knee OA	rs7972728
208	Arm fat percentage	Knee OA	rs7987928
209	Arm fat percentage	Knee OA	rs80135947
210	Arm fat percentage	Knee OA	rs8078135
211	Arm fat percentage	Knee OA	rs8087074
212	Arm fat percentage	Knee OA	rs815163
213	Arm fat percentage	Knee OA	rs8192675
214	Arm fat percentage	Knee OA	rs845084
215	Arm fat percentage	Knee OA	rs879620
216	Arm fat percentage	Knee OA	rs9320823
217	Arm fat percentage	Knee OA	rs9342196
218	Arm fat percentage	Knee OA	rs935166
219	Arm fat percentage	Knee OA	rs945211
220	Arm fat percentage	Knee OA	rs9522183
221	Arm fat percentage	Knee OA	rs9522279
222	Arm fat percentage	Knee OA	rs9579775
223	Arm fat percentage	Knee OA	rs9584855
224	Arm fat percentage	Knee OA	rs9688977
225	Arm fat percentage	Knee OA	rs972283
226	Arm fat percentage	Knee OA	rs9770544
227	Arm fat percentage	Knee OA	rs9843653
228	Arm fat percentage	Knee OA	rs9906944
		outcome	SNP
1	Leg fat mass	Knee OA	rs1005551
2	Leg fat mass	Knee OA	rs10099330
3	Leg fat mass	Knee OA	rs10100245
4	Leg fat mass	Knee OA	rs10160769
5	Leg fat mass	Knee OA	rs10187101
6	Leg fat mass	Knee OA	rs10209821
7	Leg fat mass	Knee OA	rs1022185
8	Leg fat mass	Knee OA	rs1025065
9	Leg fat mass	Knee OA	rs10404726
10	Leg fat mass	Knee OA	rs10423928
11	Leg fat mass	Knee OA	rs10448179
12	Leg fat mass	Knee OA	rs10499014
13	Leg fat mass	Knee OA	rs10505836
14	Leg fat mass	Knee OA	rs10516044
15	Leg fat mass	Knee OA	rs1056441
16	Leg fat mass	Knee OA	rs1057042
17	Leg fat mass	Knee OA	rs10756798
18	Leg fat mass	Knee OA	rs10760277
19	Leg fat mass	Knee OA	rs10766451
20	Leg fat mass	Knee OA	rs10779795
21	Leg fat mass	Knee OA	rs10799778
22	Leg fat mass	Knee OA	rs10820852
23	Leg fat mass	Knee OA	rs10878349
24	Leg fat mass	Knee OA	rs10915840
25	Leg fat mass	Knee OA	rs10938397
26	Leg fat mass	Knee OA	rs10947793
27	Leg fat mass	Knee OA	rs10951992
28	Leg fat mass	Knee OA	rs10989067
29	Leg fat mass	Knee OA	rs10992854
30	Leg fat mass	Knee OA	rs11001963
31	Leg fat mass	Knee OA	rs11012732
32	Leg fat mass	Knee OA	rs11066028
33	Leg fat mass	Knee OA	rs1106761
34	Leg fat mass	Knee OA	rs11071646
35	Leg fat mass	Knee OA	rs11075252
36	Leg fat mass	Knee OA	rs11099020
37	Leg fat mass	Knee OA	rs11105842
38	Leg fat mass	Knee OA	rs111258054
39	Leg fat mass	Knee OA	rs11135450
40	Leg fat mass	Knee OA	rs11150745
41	Leg fat mass	Knee OA	rs11165643
42	Leg fat mass	Knee OA	rs111909661
43	Leg fat mass	Knee OA	rs11242730
44	Leg fat mass	Knee OA	rs11245344
45	Leg fat mass	Knee OA	rs113019802
46	Leg fat mass	Knee OA	rs113079574
47	Leg fat mass	Knee OA	rs113230003
48	Leg fat mass	Knee OA	rs113624107
49	Leg fat mass	Knee OA	rs113866544
50	Leg fat mass	Knee OA	rs115584674
51	Leg fat mass	Knee OA	rs11603984
52	Leg fat mass	Knee OA	rs11619722
53	Leg fat mass	Knee OA	rs11656076
54	Leg fat mass	Knee OA	rs11656758
55	Leg fat mass	Knee OA	rs11664848
56	Leg fat mass	Knee OA	rs1167311
57	Leg fat mass	Knee OA	rs11677279
58	Leg fat mass	Knee OA	rs11691869
59	Leg fat mass	Knee OA	rs11698185
60	Leg fat mass	Knee OA	rs11704728
61	Leg fat mass	Knee OA	rs117176448
62	Leg fat mass	Knee OA	rs117342986
63	Leg fat mass	Knee OA	rs11757278
64	Leg fat mass	Knee OA	rs11767811
65	Leg fat mass	Knee OA	rs11779446
66	Leg fat mass	Knee OA	rs1182199
67	Leg fat mass	Knee OA	rs11841757
68	Leg fat mass	Knee OA	rs11854132
69	Leg fat mass	Knee OA	rs11914525
70	Leg fat mass	Knee OA	rs12025220
71	Leg fat mass	Knee OA	rs12031634
72	Leg fat mass	Knee OA	rs12042959
73	Leg fat mass	Knee OA	rs12072739
74	Leg fat mass	Knee OA	rs12140153
75	Leg fat mass	Knee OA	rs12144626
76	Leg fat mass	Knee OA	rs12173616
77	Leg fat mass	Knee OA	rs12254441
78	Leg fat mass	Knee OA	rs12286929
79	Leg fat mass	Knee OA	rs1229984
80	Leg fat mass	Knee OA	rs12316080
81	Leg fat mass	Knee OA	rs12427047
82	Leg fat mass	Knee OA	rs12475388
83	Leg fat mass	Knee OA	rs12477385
84	Leg fat mass	Knee OA	rs12541408
85	Leg fat mass	Knee OA	rs1263629
86	Leg fat mass	Knee OA	rs12679106
87	Leg fat mass	Knee OA	rs1268403
88	Leg fat mass	Knee OA	rs12724928
89	Leg fat mass	Knee OA	rs12877270
90	Leg fat mass	Knee OA	rs12881629
91	Leg fat mass	Knee OA	rs12889080
92	Leg fat mass	Knee OA	rs12890931
93	Leg fat mass	Knee OA	rs12920259
94	Leg fat mass	Knee OA	rs12926311
95	Leg fat mass	Knee OA	rs1296328
96	Leg fat mass	Knee OA	rs13033310
97	Leg fat mass	Knee OA	rs13041173
98	Leg fat mass	Knee OA	rs13043475
99	Leg fat mass	Knee OA	rs13044335
100	Leg fat mass	Knee OA	rs13097918
101	Leg fat mass	Knee OA	rs13099083
102	Leg fat mass	Knee OA	rs13107325
103	Leg fat mass	Knee OA	rs1321519
104	Leg fat mass	Knee OA	rs13218383
105	Leg fat mass	Knee OA	rs1327259
106	Leg fat mass	Knee OA	rs13292699
107	Leg fat mass	Knee OA	rs1330199
108	Leg fat mass	Knee OA	rs13333747
109	Leg fat mass	Knee OA	rs13389219
110	Leg fat mass	Knee OA	rs13410783
111	Leg fat mass	Knee OA	rs13427822
112	Leg fat mass	Knee OA	rs1360201
113	Leg fat mass	Knee OA	rs1377184
114	Leg fat mass	Knee OA	rs1383723
115	Leg fat mass	Knee OA	rs140733155
116	Leg fat mass	Knee OA	rs1412239
117	Leg fat mass	Knee OA	rs143121872
118	Leg fat mass	Knee OA	rs1436348
119	Leg fat mass	Knee OA	rs1441264
120	Leg fat mass	Knee OA	rs1446585
121	Leg fat mass	Knee OA	rs1458156
122	Leg fat mass	Knee OA	rs1477290
123	Leg fat mass	Knee OA	rs147730268
124	Leg fat mass	Knee OA	rs148636479
125	Leg fat mass	Knee OA	rs1502317
126	Leg fat mass	Knee OA	rs1554654
127	Leg fat mass	Knee OA	rs1557100
128	Leg fat mass	Knee OA	rs1568488
129	Leg fat mass	Knee OA	rs1619442
130	Leg fat mass	Knee OA	rs16916303
131	Leg fat mass	Knee OA	rs16996657
132	Leg fat mass	Knee OA	rs17024393
133	Leg fat mass	Knee OA	rs17056301
134	Leg fat mass	Knee OA	rs17149254
135	Leg fat mass	Knee OA	rs17193211
136	Leg fat mass	Knee OA	rs17270216
137	Leg fat mass	Knee OA	rs17399739
138	Leg fat mass	Knee OA	rs1743767
139	Leg fat mass	Knee OA	rs17513752
140	Leg fat mass	Knee OA	rs17668356
141	Leg fat mass	Knee OA	rs17744603
142	Leg fat mass	Knee OA	rs1778830
143	Leg fat mass	Knee OA	rs17814208
144	Leg fat mass	Knee OA	rs1782508
145	Leg fat mass	Knee OA	rs1788808
146	Leg fat mass	Knee OA	rs1801282
147	Leg fat mass	Knee OA	rs1814592
148	Leg fat mass	Knee OA	rs183063
149	Leg fat mass	Knee OA	rs1861410
150	Leg fat mass	Knee OA	rs1871329
151	Leg fat mass	Knee OA	rs1871745
152	Leg fat mass	Knee OA	rs1889490
153	Leg fat mass	Knee OA	rs1899689
154	Leg fat mass	Knee OA	rs1945160
155	Leg fat mass	Knee OA	rs1945391
156	Leg fat mass	Knee OA	rs1964675
157	Leg fat mass	Knee OA	rs197374
158	Leg fat mass	Knee OA	rs2051559
159	Leg fat mass	Knee OA	rs2052607
160	Leg fat mass	Knee OA	rs2072413
161	Leg fat mass	Knee OA	rs208477
162	Leg fat mass	Knee OA	rs2111281
163	Leg fat mass	Knee OA	rs2120450
164	Leg fat mass	Knee OA	rs2133561
165	Leg fat mass	Knee OA	rs2143175
166	Leg fat mass	Knee OA	rs215634
167	Leg fat mass	Knee OA	rs2156675
168	Leg fat mass	Knee OA	rs2169935
169	Leg fat mass	Knee OA	rs2172131
170	Leg fat mass	Knee OA	rs217672
171	Leg fat mass	Knee OA	rs2209514
172	Leg fat mass	Knee OA	rs2216931
173	Leg fat mass	Knee OA	rs2283093
174	Leg fat mass	Knee OA	rs2289379
175	Leg fat mass	Knee OA	rs2291127
176	Leg fat mass	Knee OA	rs2292238
177	Leg fat mass	Knee OA	rs2307111
178	Leg fat mass	Knee OA	rs2425847
179	Leg fat mass	Knee OA	rs2433733
180	Leg fat mass	Knee OA	rs245767
181	Leg fat mass	Knee OA	rs252749
182	Leg fat mass	Knee OA	rs2568958
183	Leg fat mass	Knee OA	rs2606227
184	Leg fat mass	Knee OA	rs2660241
185	Leg fat mass	Knee OA	rs2678204
186	Leg fat mass	Knee OA	rs2726036
187	Leg fat mass	Knee OA	rs274111
188	Leg fat mass	Knee OA	rs2744938
189	Leg fat mass	Knee OA	rs2802295
190	Leg fat mass	Knee OA	rs28350
191	Leg fat mass	Knee OA	rs28366156
192	Leg fat mass	Knee OA	rs284532
193	Leg fat mass	Knee OA	rs28457808
194	Leg fat mass	Knee OA	rs2846139
195	Leg fat mass	Knee OA	rs2861685
196	Leg fat mass	Knee OA	rs28711392
197	Leg fat mass	Knee OA	rs2920939
198	Leg fat mass	Knee OA	rs2954021
199	Leg fat mass	Knee OA	rs2964023
200	Leg fat mass	Knee OA	rs3113509
201	Leg fat mass	Knee OA	rs329118
202	Leg fat mass	Knee OA	rs34045288
203	Leg fat mass	Knee OA	rs34234296
204	Leg fat mass	Knee OA	rs34517439
205	Leg fat mass	Knee OA	rs34769775
206	Leg fat mass	Knee OA	rs34801745
207	Leg fat mass	Knee OA	rs34811474
208	Leg fat mass	Knee OA	rs35184536
209	Leg fat mass	Knee OA	rs35513882
210	Leg fat mass	Knee OA	rs35519679
211	Leg fat mass	Knee OA	rs35589149
212	Leg fat mass	Knee OA	rs35792595
213	Leg fat mass	Knee OA	rs35867081
214	Leg fat mass	Knee OA	rs36007635
215	Leg fat mass	Knee OA	rs361222
216	Leg fat mass	Knee OA	rs372519
217	Leg fat mass	Knee OA	rs3730071
218	Leg fat mass	Knee OA	rs3737992
219	Leg fat mass	Knee OA	rs3764002
220	Leg fat mass	Knee OA	rs3764625
221	Leg fat mass	Knee OA	rs3766823
222	Leg fat mass	Knee OA	rs3774063
223	Leg fat mass	Knee OA	rs3803286
224	Leg fat mass	Knee OA	rs383701
225	Leg fat mass	Knee OA	rs3845344
226	Leg fat mass	Knee OA	rs396354
227	Leg fat mass	Knee OA	rs40071
228	Leg fat mass	Knee OA	rs4055791
229	Leg fat mass	Knee OA	rs4088476
230	Leg fat mass	Knee OA	rs41350349
231	Leg fat mass	Knee OA	rs4240326
232	Leg fat mass	Knee OA	rs4266606
233	Leg fat mass	Knee OA	rs4290163
234	Leg fat mass	Knee OA	rs429343
235	Leg fat mass	Knee OA	rs429358
236	Leg fat mass	Knee OA	rs4307239
237	Leg fat mass	Knee OA	rs4419475
238	Leg fat mass	Knee OA	rs4430672
239	Leg fat mass	Knee OA	rs4482463
240	Leg fat mass	Knee OA	rs4485425
241	Leg fat mass	Knee OA	rs4561038
242	Leg fat mass	Knee OA	rs4672338
243	Leg fat mass	Knee OA	rs4718964
244	Leg fat mass	Knee OA	rs4776970
245	Leg fat mass	Knee OA	rs4790292
246	Leg fat mass	Knee OA	rs4808762
247	Leg fat mass	Knee OA	rs4820323
248	Leg fat mass	Knee OA	rs4842920
249	Leg fat mass	Knee OA	rs4876611
250	Leg fat mass	Knee OA	rs4881171
251	Leg fat mass	Knee OA	rs4924136
252	Leg fat mass	Knee OA	rs4936175
253	Leg fat mass	Knee OA	rs494048
254	Leg fat mass	Knee OA	rs4947584
255	Leg fat mass	Knee OA	rs4958702
256	Leg fat mass	Knee OA	rs529200
257	Leg fat mass	Knee OA	rs530255
258	Leg fat mass	Knee OA	rs543874
259	Leg fat mass	Knee OA	rs55707359
260	Leg fat mass	Knee OA	rs55726687
261	Leg fat mass	Knee OA	rs56094641
262	Leg fat mass	Knee OA	rs56203622
263	Leg fat mass	Knee OA	rs56356382
264	Leg fat mass	Knee OA	rs56399737
265	Leg fat mass	Knee OA	rs57636386
266	Leg fat mass	Knee OA	rs577525
267	Leg fat mass	Knee OA	rs57803
268	Leg fat mass	Knee OA	rs57989773
269	Leg fat mass	Knee OA	rs58862095
270	Leg fat mass	Knee OA	rs61023343
271	Leg fat mass	Knee OA	rs6103254
272	Leg fat mass	Knee OA	rs61742688
273	Leg fat mass	Knee OA	rs61754230
274	Leg fat mass	Knee OA	rs61813324
275	Leg fat mass	Knee OA	rs61828088
276	Leg fat mass	Knee OA	rs61903695
277	Leg fat mass	Knee OA	rs61969510
278	Leg fat mass	Knee OA	rs61992671
279	Leg fat mass	Knee OA	rs62072665
280	Leg fat mass	Knee OA	rs62107261
281	Leg fat mass	Knee OA	rs62182430
282	Leg fat mass	Knee OA	rs62396185
283	Leg fat mass	Knee OA	rs6265
284	Leg fat mass	Knee OA	rs6444950
285	Leg fat mass	Knee OA	rs6461999
286	Leg fat mass	Knee OA	rs6495017
287	Leg fat mass	Knee OA	rs6561937
288	Leg fat mass	Knee OA	rs6567160
289	Leg fat mass	Knee OA	rs6569648
290	Leg fat mass	Knee OA	rs6575340
291	Leg fat mass	Knee OA	rs6594682
292	Leg fat mass	Knee OA	rs6688826
293	Leg fat mass	Knee OA	rs66954327
294	Leg fat mass	Knee OA	rs6715925
295	Leg fat mass	Knee OA	rs6744646
296	Leg fat mass	Knee OA	rs67609008
297	Leg fat mass	Knee OA	rs67913249
298	Leg fat mass	Knee OA	rs6847975
299	Leg fat mass	Knee OA	rs6861649
300	Leg fat mass	Knee OA	rs6938973
301	Leg fat mass	Knee OA	rs698147
302	Leg fat mass	Knee OA	rs7027304
303	Leg fat mass	Knee OA	rs7034554
304	Leg fat mass	Knee OA	rs7038943
305	Leg fat mass	Knee OA	rs7070670
306	Leg fat mass	Knee OA	rs7097348
307	Leg fat mass	Knee OA	rs7124681
308	Leg fat mass	Knee OA	rs7132908
309	Leg fat mass	Knee OA	rs71495038
310	Leg fat mass	Knee OA	rs719802
311	Leg fat mass	Knee OA	rs7206608
312	Leg fat mass	Knee OA	rs7218014
313	Leg fat mass	Knee OA	rs7258937
314	Leg fat mass	Knee OA	rs7259070
315	Leg fat mass	Knee OA	rs72634826
316	Leg fat mass	Knee OA	rs72739240
317	Leg fat mass	Knee OA	rs72866851
318	Leg fat mass	Knee OA	rs72892910
319	Leg fat mass	Knee OA	rs72913721
320	Leg fat mass	Knee OA	rs73026725
321	Leg fat mass	Knee OA	rs73052033
322	Leg fat mass	Knee OA	rs7321331
323	Leg fat mass	Knee OA	rs73213484
324	Leg fat mass	Knee OA	rs73985439
325	Leg fat mass	Knee OA	rs7442885
326	Leg fat mass	Knee OA	rs7460093
327	Leg fat mass	Knee OA	rs7537581
328	Leg fat mass	Knee OA	rs754635
329	Leg fat mass	Knee OA	rs75557510
330	Leg fat mass	Knee OA	rs756717
331	Leg fat mass	Knee OA	rs7575523
332	Leg fat mass	Knee OA	rs7619139
333	Leg fat mass	Knee OA	rs76702514
334	Leg fat mass	Knee OA	rs7683836
335	Leg fat mass	Knee OA	rs76895963
336	Leg fat mass	Knee OA	rs77149883
337	Leg fat mass	Knee OA	rs7765393
338	Leg fat mass	Knee OA	rs7774
339	Leg fat mass	Knee OA	rs78081111
340	Leg fat mass	Knee OA	rs7828631
341	Leg fat mass	Knee OA	rs784257
342	Leg fat mass	Knee OA	rs7893571
343	Leg fat mass	Knee OA	rs7916385
344	Leg fat mass	Knee OA	rs79197301
345	Leg fat mass	Knee OA	rs79246548
346	Leg fat mass	Knee OA	rs7944782
347	Leg fat mass	Knee OA	rs79518326
348	Leg fat mass	Knee OA	rs7966251
349	Leg fat mass	Knee OA	rs7967402
350	Leg fat mass	Knee OA	rs801738
351	Leg fat mass	Knee OA	rs8020365
352	Leg fat mass	Knee OA	rs803973
353	Leg fat mass	Knee OA	rs8059619
354	Leg fat mass	Knee OA	rs8078135
355	Leg fat mass	Knee OA	rs8089514
356	Leg fat mass	Knee OA	rs8093356
357	Leg fat mass	Knee OA	rs8096564
358	Leg fat mass	Knee OA	rs8132491
359	Leg fat mass	Knee OA	rs815163
360	Leg fat mass	Knee OA	rs854917
361	Leg fat mass	Knee OA	rs862320
362	Leg fat mass	Knee OA	rs879620
363	Leg fat mass	Knee OA	rs900448
364	Leg fat mass	Knee OA	rs922654
365	Leg fat mass	Knee OA	rs9289630
366	Leg fat mass	Knee OA	rs9294260
367	Leg fat mass	Knee OA	rs9381198
368	Leg fat mass	Knee OA	rs9381198
369	Leg fat mass	Knee OA	rs9421249
370	Leg fat mass	Knee OA	rs9449999
371	Leg fat mass	Knee OA	rs9480184
372	Leg fat mass	Knee OA	rs9522183
373	Leg fat mass	Knee OA	rs9522279
374	Leg fat mass	Knee OA	rs9568867
375	Leg fat mass	Knee OA	rs9571687
376	Leg fat mass	Knee OA	rs9615937
377	Leg fat mass	Knee OA	rs9673839
378	Leg fat mass	Knee OA	rs9783304
379	Leg fat mass	Knee OA	rs9788550
380	Leg fat mass	Knee OA	rs9835574
381	Leg fat mass	Knee OA	rs9839081
382	Leg fat mass	Knee OA	rs9843653
383	Leg fat mass	Knee OA	rs9866090
384	Leg fat mass	Knee OA	rs9917946
385	Leg fat mass	Knee OA	rs9944241
386	Leg fat mass	Knee OA	rs9951619
387	Leg fat mass	Knee OA	rs9955276
388	Leg fat mass	Knee OA	rs9968060
		outcome	SNP
1	Leg fat-free mass	Knee OA	rs10058393
2	Leg fat-free mass	Knee OA	rs1014718
3	Leg fat-free mass	Knee OA	rs10202845
4	Leg fat-free mass	Knee OA	rs10211596
5	Leg fat-free mass	Knee OA	rs10236214
6	Leg fat-free mass	Knee OA	rs10269774
7	Leg fat-free mass	Knee OA	rs10401784
8	Leg fat-free mass	Knee OA	rs10457469
9	Leg fat-free mass	Knee OA	rs1047891
10	Leg fat-free mass	Knee OA	rs1049193
11	Leg fat-free mass	Knee OA	rs10511111
12	Leg fat-free mass	Knee OA	rs1064213
13	Leg fat-free mass	Knee OA	rs10775348
14	Leg fat-free mass	Knee OA	rs10780905
15	Leg fat-free mass	Knee OA	rs10803955
16	Leg fat-free mass	Knee OA	rs10835372
17	Leg fat-free mass	Knee OA	rs10843397
18	Leg fat-free mass	Knee OA	rs10845408
19	Leg fat-free mass	Knee OA	rs10858923
20	Leg fat-free mass	Knee OA	rs10861681
21	Leg fat-free mass	Knee OA	rs10887571
22	Leg fat-free mass	Knee OA	rs10899768
23	Leg fat-free mass	Knee OA	rs10914462
24	Leg fat-free mass	Knee OA	rs10920678
25	Leg fat-free mass	Knee OA	rs10938398
26	Leg fat-free mass	Knee OA	rs10953083
27	Leg fat-free mass	Knee OA	rs10958683
28	Leg fat-free mass	Knee OA	rs10975935
29	Leg fat-free mass	Knee OA	rs10979612
30	Leg fat-free mass	Knee OA	rs10995366
31	Leg fat-free mass	Knee OA	rs11014285
32	Leg fat-free mass	Knee OA	rs11016737
33	Leg fat-free mass	Knee OA	rs11030112
34	Leg fat-free mass	Knee OA	rs11042725
35	Leg fat-free mass	Knee OA	rs11049684
36	Leg fat-free mass	Knee OA	rs11052457
37	Leg fat-free mass	Knee OA	rs11060406
38	Leg fat-free mass	Knee OA	rs11065015
39	Leg fat-free mass	Knee OA	rs11065979
40	Leg fat-free mass	Knee OA	rs11071182
41	Leg fat-free mass	Knee OA	rs1108548
42	Leg fat-free mass	Knee OA	rs11097755
43	Leg fat-free mass	Knee OA	rs111598585
44	Leg fat-free mass	Knee OA	rs111636812
45	Leg fat-free mass	Knee OA	rs111640872
46	Leg fat-free mass	Knee OA	rs11175891
47	Leg fat-free mass	Knee OA	rs111821073
48	Leg fat-free mass	Knee OA	rs11191515
49	Leg fat-free mass	Knee OA	rs11205354
50	Leg fat-free mass	Knee OA	rs112069922
51	Leg fat-free mass	Knee OA	rs11243202
52	Leg fat-free mass	Knee OA	rs11245450
53	Leg fat-free mass	Knee OA	rs112560164
54	Leg fat-free mass	Knee OA	rs112685832
55	Leg fat-free mass	Knee OA	rs112758380
56	Leg fat-free mass	Knee OA	rs112875651
57	Leg fat-free mass	Knee OA	rs112957890
58	Leg fat-free mass	Knee OA	rs113684968
59	Leg fat-free mass	Knee OA	rs114056237
60	Leg fat-free mass	Knee OA	rs114949263
61	Leg fat-free mass	Knee OA	rs11496125
62	Leg fat-free mass	Knee OA	rs11516134
63	Leg fat-free mass	Knee OA	rs115179432
64	Leg fat-free mass	Knee OA	rs11545482
65	Leg fat-free mass	Knee OA	rs11578046
66	Leg fat-free mass	Knee OA	rs11590254
67	Leg fat-free mass	Knee OA	rs11616283
68	Leg fat-free mass	Knee OA	rs11622562
69	Leg fat-free mass	Knee OA	rs11627567
70	Leg fat-free mass	Knee OA	rs11651809
71	Leg fat-free mass	Knee OA	rs11695471
72	Leg fat-free mass	Knee OA	rs11709402
73	Leg fat-free mass	Knee OA	rs117169657
74	Leg fat-free mass	Knee OA	rs117206167
75	Leg fat-free mass	Knee OA	rs11738728
76	Leg fat-free mass	Knee OA	rs117451679
77	Leg fat-free mass	Knee OA	rs117543413
78	Leg fat-free mass	Knee OA	rs11761240
79	Leg fat-free mass	Knee OA	rs11778491
80	Leg fat-free mass	Knee OA	rs11785562
81	Leg fat-free mass	Knee OA	rs11794152
82	Leg fat-free mass	Knee OA	rs117944670
83	Leg fat-free mass	Knee OA	rs118173451
84	Leg fat-free mass	Knee OA	rs118187244
85	Leg fat-free mass	Knee OA	rs11855017
86	Leg fat-free mass	Knee OA	rs1187328
87	Leg fat-free mass	Knee OA	rs11880992
88	Leg fat-free mass	Knee OA	rs11945720
89	Leg fat-free mass	Knee OA	rs12001437
90	Leg fat-free mass	Knee OA	rs12041740
91	Leg fat-free mass	Knee OA	rs12051245
92	Leg fat-free mass	Knee OA	rs12099669
93	Leg fat-free mass	Knee OA	rs12123505
94	Leg fat-free mass	Knee OA	rs12140153
95	Leg fat-free mass	Knee OA	rs1218822
96	Leg fat-free mass	Knee OA	rs12238669
97	Leg fat-free mass	Knee OA	rs12273579
98	Leg fat-free mass	Knee OA	rs12364470
99	Leg fat-free mass	Knee OA	rs1243873
100	Leg fat-free mass	Knee OA	rs12519532
101	Leg fat-free mass	Knee OA	rs12543207
102	Leg fat-free mass	Knee OA	rs1260326
103	Leg fat-free mass	Knee OA	rs1266876
104	Leg fat-free mass	Knee OA	rs12713004
105	Leg fat-free mass	Knee OA	rs12731187
106	Leg fat-free mass	Knee OA	rs12731454
107	Leg fat-free mass	Knee OA	rs12777893
108	Leg fat-free mass	Knee OA	rs12879423
109	Leg fat-free mass	Knee OA	rs12889702
110	Leg fat-free mass	Knee OA	rs12906197
111	Leg fat-free mass	Knee OA	rs12914705
112	Leg fat-free mass	Knee OA	rs12947653
113	Leg fat-free mass	Knee OA	rs1296328
114	Leg fat-free mass	Knee OA	rs13039956
115	Leg fat-free mass	Knee OA	rs13059004
116	Leg fat-free mass	Knee OA	rs13180309
117	Leg fat-free mass	Knee OA	rs13209685
118	Leg fat-free mass	Knee OA	rs13272451
119	Leg fat-free mass	Knee OA	rs13282247
120	Leg fat-free mass	Knee OA	rs13430869
121	Leg fat-free mass	Knee OA	rs1360285
122	Leg fat-free mass	Knee OA	rs1369869
123	Leg fat-free mass	Knee OA	rs1374370
124	Leg fat-free mass	Knee OA	rs1376750
125	Leg fat-free mass	Knee OA	rs139919928
126	Leg fat-free mass	Knee OA	rs1412234
127	Leg fat-free mass	Knee OA	rs1418433
128	Leg fat-free mass	Knee OA	rs143384
129	Leg fat-free mass	Knee OA	rs1443536
130	Leg fat-free mass	Knee OA	rs1443749
131	Leg fat-free mass	Knee OA	rs146851424
132	Leg fat-free mass	Knee OA	rs147448400
133	Leg fat-free mass	Knee OA	rs1477890
134	Leg fat-free mass	Knee OA	rs1517037
135	Leg fat-free mass	Knee OA	rs1539312
136	Leg fat-free mass	Knee OA	rs1542224
137	Leg fat-free mass	Knee OA	rs1557339
138	Leg fat-free mass	Knee OA	rs1573891
139	Leg fat-free mass	Knee OA	rs1657222
140	Leg fat-free mass	Knee OA	rs16905901
141	Leg fat-free mass	Knee OA	rs16996657
142	Leg fat-free mass	Knee OA	rs17010957
143	Leg fat-free mass	Knee OA	rs17024393
144	Leg fat-free mass	Knee OA	rs17115481
145	Leg fat-free mass	Knee OA	rs17157112
146	Leg fat-free mass	Knee OA	rs17197114
147	Leg fat-free mass	Knee OA	rs17246129
148	Leg fat-free mass	Knee OA	rs17361789
149	Leg fat-free mass	Knee OA	rs17363646
150	Leg fat-free mass	Knee OA	rs17491275
151	Leg fat-free mass	Knee OA	rs17551974
152	Leg fat-free mass	Knee OA	rs17789218
153	Leg fat-free mass	Knee OA	rs1780672
154	Leg fat-free mass	Knee OA	rs1789167
155	Leg fat-free mass	Knee OA	rs1813212
156	Leg fat-free mass	Knee OA	rs182236268
157	Leg fat-free mass	Knee OA	rs183041
158	Leg fat-free mass	Knee OA	rs1837367
159	Leg fat-free mass	Knee OA	rs1889431
160	Leg fat-free mass	Knee OA	rs1910466
161	Leg fat-free mass	Knee OA	rs1923766
162	Leg fat-free mass	Knee OA	rs1924936
163	Leg fat-free mass	Knee OA	rs1951455
164	Leg fat-free mass	Knee OA	rs2005172
165	Leg fat-free mass	Knee OA	rs2007022
166	Leg fat-free mass	Knee OA	rs2016469
167	Leg fat-free mass	Knee OA	rs2045767
168	Leg fat-free mass	Knee OA	rs2066295
169	Leg fat-free mass	Knee OA	rs2075171
170	Leg fat-free mass	Knee OA	rs2102278
171	Leg fat-free mass	Knee OA	rs2122823
172	Leg fat-free mass	Knee OA	rs2140046
173	Leg fat-free mass	Knee OA	rs2147905
174	Leg fat-free mass	Knee OA	rs2225226
175	Leg fat-free mass	Knee OA	rs2229840
176	Leg fat-free mass	Knee OA	rs2230033
177	Leg fat-free mass	Knee OA	rs2235699
178	Leg fat-free mass	Knee OA	rs2238435
179	Leg fat-free mass	Knee OA	rs224143
180	Leg fat-free mass	Knee OA	rs2252720
181	Leg fat-free mass	Knee OA	rs2252909
182	Leg fat-free mass	Knee OA	rs2270894
183	Leg fat-free mass	Knee OA	rs2276190
184	Leg fat-free mass	Knee OA	rs2277138
185	Leg fat-free mass	Knee OA	rs2281175
186	Leg fat-free mass	Knee OA	rs2284932
187	Leg fat-free mass	Knee OA	rs2287547
188	Leg fat-free mass	Knee OA	rs2291256
189	Leg fat-free mass	Knee OA	rs2293576
190	Leg fat-free mass	Knee OA	rs2296316
191	Leg fat-free mass	Knee OA	rs2298200
192	Leg fat-free mass	Knee OA	rs2307111
193	Leg fat-free mass	Knee OA	rs2369068
194	Leg fat-free mass	Knee OA	rs2369463
195	Leg fat-free mass	Knee OA	rs2395792
196	Leg fat-free mass	Knee OA	rs2411453
197	Leg fat-free mass	Knee OA	rs2422054
198	Leg fat-free mass	Knee OA	rs2455561
199	Leg fat-free mass	Knee OA	rs2482357
200	Leg fat-free mass	Knee OA	rs2524137
201	Leg fat-free mass	Knee OA	rs252937
202	Leg fat-free mass	Knee OA	rs2533879
203	Leg fat-free mass	Knee OA	rs2568958
204	Leg fat-free mass	Knee OA	rs2569993
205	Leg fat-free mass	Knee OA	rs2611732
206	Leg fat-free mass	Knee OA	rs2615075
207	Leg fat-free mass	Knee OA	rs2647268
208	Leg fat-free mass	Knee OA	rs2676298
209	Leg fat-free mass	Knee OA	rs2678204
210	Leg fat-free mass	Knee OA	rs2699433
211	Leg fat-free mass	Knee OA	rs2735559
212	Leg fat-free mass	Knee OA	rs2737218
213	Leg fat-free mass	Knee OA	rs2740761
214	Leg fat-free mass	Knee OA	rs2744700
215	Leg fat-free mass	Knee OA	rs2744956
216	Leg fat-free mass	Knee OA	rs2789370
217	Leg fat-free mass	Knee OA	rs28457693
218	Leg fat-free mass	Knee OA	rs284662
219	Leg fat-free mass	Knee OA	rs28605759
220	Leg fat-free mass	Knee OA	rs286501
221	Leg fat-free mass	Knee OA	rs2866719
222	Leg fat-free mass	Knee OA	rs2884345
223	Leg fat-free mass	Knee OA	rs2952615
224	Leg fat-free mass	Knee OA	rs2978360
225	Leg fat-free mass	Knee OA	rs2979655
226	Leg fat-free mass	Knee OA	rs30235
227	Leg fat-free mass	Knee OA	rs310796
228	Leg fat-free mass	Knee OA	rs3110496
229	Leg fat-free mass	Knee OA	rs3116201
230	Leg fat-free mass	Knee OA	rs3212260
231	Leg fat-free mass	Knee OA	rs332162
232	Leg fat-free mass	Knee OA	rs34017457
233	Leg fat-free mass	Knee OA	rs34028346
234	Leg fat-free mass	Knee OA	rs34055910
235	Leg fat-free mass	Knee OA	rs34118426
236	Leg fat-free mass	Knee OA	rs34517439
237	Leg fat-free mass	Knee OA	rs34693680
238	Leg fat-free mass	Knee OA	rs34772064
239	Leg fat-free mass	Knee OA	rs34776209
240	Leg fat-free mass	Knee OA	rs34848742
241	Leg fat-free mass	Knee OA	rs34879158
242	Leg fat-free mass	Knee OA	rs35050648
243	Leg fat-free mass	Knee OA	rs35105141
244	Leg fat-free mass	Knee OA	rs35186585
245	Leg fat-free mass	Knee OA	rs35375873
246	Leg fat-free mass	Knee OA	rs35506085
247	Leg fat-free mass	Knee OA	rs357486
248	Leg fat-free mass	Knee OA	rs357868
249	Leg fat-free mass	Knee OA	rs35874463
250	Leg fat-free mass	Knee OA	rs35990522
251	Leg fat-free mass	Knee OA	rs36000545
252	Leg fat-free mass	Knee OA	rs36012032
253	Leg fat-free mass	Knee OA	rs36100359
254	Leg fat-free mass	Knee OA	rs365352
255	Leg fat-free mass	Knee OA	rs3736984
256	Leg fat-free mass	Knee OA	rs3743254
257	Leg fat-free mass	Knee OA	rs3744806
258	Leg fat-free mass	Knee OA	rs3751837
259	Leg fat-free mass	Knee OA	rs3803575
260	Leg fat-free mass	Knee OA	rs380803
261	Leg fat-free mass	Knee OA	rs3809570
262	Leg fat-free mass	Knee OA	rs3810291
263	Leg fat-free mass	Knee OA	rs3822742
264	Leg fat-free mass	Knee OA	rs3823674
265	Leg fat-free mass	Knee OA	rs3845344
266	Leg fat-free mass	Knee OA	rs3853252
267	Leg fat-free mass	Knee OA	rs390801
268	Leg fat-free mass	Knee OA	rs3990738
269	Leg fat-free mass	Knee OA	rs4073717
270	Leg fat-free mass	Knee OA	rs41311445
271	Leg fat-free mass	Knee OA	rs4148155
272	Leg fat-free mass	Knee OA	rs4235012
273	Leg fat-free mass	Knee OA	rs4240326
274	Leg fat-free mass	Knee OA	rs4242244
275	Leg fat-free mass	Knee OA	rs4282339
276	Leg fat-free mass	Knee OA	rs4392169
277	Leg fat-free mass	Knee OA	rs4525525
278	Leg fat-free mass	Knee OA	rs4552110
279	Leg fat-free mass	Knee OA	rs4567604
280	Leg fat-free mass	Knee OA	rs4635681
281	Leg fat-free mass	Knee OA	rs4653016
282	Leg fat-free mass	Knee OA	rs4715207
283	Leg fat-free mass	Knee OA	rs4733724
284	Leg fat-free mass	Knee OA	rs4735766
285	Leg fat-free mass	Knee OA	rs4744255
286	Leg fat-free mass	Knee OA	rs475390
287	Leg fat-free mass	Knee OA	rs4782286
288	Leg fat-free mass	Knee OA	rs4808845
289	Leg fat-free mass	Knee OA	rs4819021
290	Leg fat-free mass	Knee OA	rs4865956
291	Leg fat-free mass	Knee OA	rs4883723
292	Leg fat-free mass	Knee OA	rs4899012
293	Leg fat-free mass	Knee OA	rs4903278
294	Leg fat-free mass	Knee OA	rs4955999
295	Leg fat-free mass	Knee OA	rs4973924
296	Leg fat-free mass	Knee OA	rs4974223
297	Leg fat-free mass	Knee OA	rs4976262
298	Leg fat-free mass	Knee OA	rs4980826
299	Leg fat-free mass	Knee OA	rs5017213
300	Leg fat-free mass	Knee OA	rs505575
301	Leg fat-free mass	Knee OA	rs508347
302	Leg fat-free mass	Knee OA	rs512692
303	Leg fat-free mass	Knee OA	rs529736
304	Leg fat-free mass	Knee OA	rs532499
305	Leg fat-free mass	Knee OA	rs5396
306	Leg fat-free mass	Knee OA	rs543874
307	Leg fat-free mass	Knee OA	rs55726687
308	Leg fat-free mass	Knee OA	rs55758152
309	Leg fat-free mass	Knee OA	rs55831773
310	Leg fat-free mass	Knee OA	rs55854145
311	Leg fat-free mass	Knee OA	rs55887408
312	Leg fat-free mass	Knee OA	rs56094641
313	Leg fat-free mass	Knee OA	rs56254146
314	Leg fat-free mass	Knee OA	rs56304870
315	Leg fat-free mass	Knee OA	rs56383938
316	Leg fat-free mass	Knee OA	rs56676529
317	Leg fat-free mass	Knee OA	rs57126421
318	Leg fat-free mass	Knee OA	rs5752989
319	Leg fat-free mass	Knee OA	rs57636386
320	Leg fat-free mass	Knee OA	rs5771118
321	Leg fat-free mass	Knee OA	rs58584712
322	Leg fat-free mass	Knee OA	rs58857770
323	Leg fat-free mass	Knee OA	rs599004
324	Leg fat-free mass	Knee OA	rs59985551
325	Leg fat-free mass	Knee OA	rs60223575
326	Leg fat-free mass	Knee OA	rs6026578
327	Leg fat-free mass	Knee OA	rs6084183
328	Leg fat-free mass	Knee OA	rs6124249
329	Leg fat-free mass	Knee OA	rs6136938
330	Leg fat-free mass	Knee OA	rs6142059
331	Leg fat-free mass	Knee OA	rs61729527
332	Leg fat-free mass	Knee OA	rs61878760
333	Leg fat-free mass	Knee OA	rs61941043
334	Leg fat-free mass	Knee OA	rs61992671
335	Leg fat-free mass	Knee OA	rs62064607
336	Leg fat-free mass	Knee OA	rs62070645
337	Leg fat-free mass	Knee OA	rs62246311
338	Leg fat-free mass	Knee OA	rs6235
339	Leg fat-free mass	Knee OA	rs62425398
340	Leg fat-free mass	Knee OA	rs62515438
341	Leg fat-free mass	Knee OA	rs62621197
342	Leg fat-free mass	Knee OA	rs62621812
343	Leg fat-free mass	Knee OA	rs6435043
344	Leg fat-free mass	Knee OA	rs6437277
345	Leg fat-free mass	Knee OA	rs6505044
346	Leg fat-free mass	Knee OA	rs6514066
347	Leg fat-free mass	Knee OA	rs6567160
348	Leg fat-free mass	Knee OA	rs6570509
349	Leg fat-free mass	Knee OA	rs6575340
350	Leg fat-free mass	Knee OA	rs6585827
351	Leg fat-free mass	Knee OA	rs6591
352	Leg fat-free mass	Knee OA	rs66462629
353	Leg fat-free mass	Knee OA	rs6669139
354	Leg fat-free mass	Knee OA	rs6675441
355	Leg fat-free mass	Knee OA	rs67141907
356	Leg fat-free mass	Knee OA	rs6743060
357	Leg fat-free mass	Knee OA	rs67551338
358	Leg fat-free mass	Knee OA	rs6761949
359	Leg fat-free mass	Knee OA	rs6762578
360	Leg fat-free mass	Knee OA	rs6779752
361	Leg fat-free mass	Knee OA	rs6800021
362	Leg fat-free mass	Knee OA	rs6821305
363	Leg fat-free mass	Knee OA	rs6840229
364	Leg fat-free mass	Knee OA	rs6860245
365	Leg fat-free mass	Knee OA	rs6873192
[truncated: 2,391 more rows]

## Sheet: hipOA
	exposure	outcome	SNP
1	Weight	Hip OA	rs1006353
2	Weight	Hip OA	rs10938397
3	Weight	Hip OA	rs1421085
4	Weight	Hip OA	rs2867131
5	Weight	Hip OA	rs4129299
6	Weight	Hip OA	rs543874
7	Weight	Hip OA	rs6091540
8	Weight	Hip OA	rs6567160
9	Weight	Hip OA	rs6763931
10	Weight	Hip OA	rs7970350
11	Weight	Hip OA	rs806794
		outcome	SNP
1	Body mass index	Hip OA	rs13130484
2	Body mass index	Hip OA	rs1320336
3	Body mass index	Hip OA	rs1342396
4	Body mass index	Hip OA	rs543874
5	Body mass index	Hip OA	rs62033400
6	Body mass index	Hip OA	rs77165542
7	Body mass index	Hip OA	rs9378638
		outcome	SNP
1	Obesity class 1	Hip OA	rs10182181
2	Obesity class 1	Hip OA	rs11075989
3	Obesity class 1	Hip OA	rs13130484
4	Obesity class 1	Hip OA	rs13393304
5	Obesity class 1	Hip OA	rs2030323
6	Obesity class 1	Hip OA	rs2307111
7	Obesity class 1	Hip OA	rs29939
8	Obesity class 1	Hip OA	rs4929923
9	Obesity class 1	Hip OA	rs523288
10	Obesity class 1	Hip OA	rs527248
11	Obesity class 1	Hip OA	rs7138803
12	Obesity class 1	Hip OA	rs7141420
13	Obesity class 1	Hip OA	rs7531118
14	Obesity class 1	Hip OA	rs8028313
15	Obesity class 1	Hip OA	rs887912
16	Obesity class 1	Hip OA	rs9816226
17	Obesity class 1	Hip OA	rs987237
		outcome	SNP
1	Obesity class 2	Hip OA	rs10871777
2	Obesity class 2	Hip OA	rs12444979
3	Obesity class 2	Hip OA	rs13130484
4	Obesity class 2	Hip OA	rs13401686
5	Obesity class 2	Hip OA	rs1516725
6	Obesity class 2	Hip OA	rs2207139
7	Obesity class 2	Hip OA	rs2815752
8	Obesity class 2	Hip OA	rs633715
9	Obesity class 2	Hip OA	rs7138803
10	Obesity class 2	Hip OA	rs7989336
11	Obesity class 2	Hip OA	rs8051591
		outcome	SNP
1	Obesity class 3	Hip OA	rs1421085
2	Obesity class 3	Hip OA	rs7973894
		outcome	SNP
1	Waist circumference	Hip OA	rs10408163
2	Waist circumference	Hip OA	rs10835211
3	Waist circumference	Hip OA	rs10938397
4	Waist circumference	Hip OA	rs10968577
5	Waist circumference	Hip OA	rs12529728
6	Waist circumference	Hip OA	rs16996700
7	Waist circumference	Hip OA	rs2112347
8	Waist circumference	Hip OA	rs3127553
9	Waist circumference	Hip OA	rs3800229
10	Waist circumference	Hip OA	rs4854344
11	Waist circumference	Hip OA	rs543874
12	Waist circumference	Hip OA	rs6567160
13	Waist circumference	Hip OA	rs7138803
14	Waist circumference	Hip OA	rs7141420
15	Waist circumference	Hip OA	rs7498665
16	Waist circumference	Hip OA	rs7531118
17	Waist circumference	Hip OA	rs7550711
18	Waist circumference	Hip OA	rs867559
		outcome	SNP
1	Hip circumference	Hip OA	rs10938397
2	Hip circumference	Hip OA	rs11030107
3	Hip circumference	Hip OA	rs12529728
4	Hip circumference	Hip OA	rs1412235
5	Hip circumference	Hip OA	rs16996700
6	Hip circumference	Hip OA	rs2112347
7	Hip circumference	Hip OA	rs2303108
8	Hip circumference	Hip OA	rs543874
9	Hip circumference	Hip OA	rs571312
10	Hip circumference	Hip OA	rs6725549
11	Hip circumference	Hip OA	rs7138803
12	Hip circumference	Hip OA	rs7141420
13	Hip circumference	Hip OA	rs7239883
14	Hip circumference	Hip OA	rs7498665
15	Hip circumference	Hip OA	rs7531118
16	Hip circumference	Hip OA	rs7550711
17	Hip circumference	Hip OA	rs929641
		outcome	SNP
1	Waist-to-hip ratio	Hip OA	rs10245353
2	Waist-to-hip ratio	Hip OA	rs10804591
3	Waist-to-hip ratio	Hip OA	rs10842708
4	Waist-to-hip ratio	Hip OA	rs10923724
5	Waist-to-hip ratio	Hip OA	rs10991433
6	Waist-to-hip ratio	Hip OA	rs1128249
7	Waist-to-hip ratio	Hip OA	rs12549058
8	Waist-to-hip ratio	Hip OA	rs12608504
9	Waist-to-hip ratio	Hip OA	rs1294410
10	Waist-to-hip ratio	Hip OA	rs13083798
11	Waist-to-hip ratio	Hip OA	rs1385167
12	Waist-to-hip ratio	Hip OA	rs1440372
13	Waist-to-hip ratio	Hip OA	rs1482852
14	Waist-to-hip ratio	Hip OA	rs1569135
15	Waist-to-hip ratio	Hip OA	rs17185933
16	Waist-to-hip ratio	Hip OA	rs17819328
17	Waist-to-hip ratio	Hip OA	rs2213732
18	Waist-to-hip ratio	Hip OA	rs2294239
19	Waist-to-hip ratio	Hip OA	rs2371767
20	Waist-to-hip ratio	Hip OA	rs2791550
21	Waist-to-hip ratio	Hip OA	rs459193
22	Waist-to-hip ratio	Hip OA	rs4646404
23	Waist-to-hip ratio	Hip OA	rs6090583
24	Waist-to-hip ratio	Hip OA	rs7251505
25	Waist-to-hip ratio	Hip OA	rs754133
26	Waist-to-hip ratio	Hip OA	rs7705502
27	Waist-to-hip ratio	Hip OA	rs7766106
28	Waist-to-hip ratio	Hip OA	rs7973683
29	Waist-to-hip ratio	Hip OA	rs8030605
30	Waist-to-hip ratio	Hip OA	rs8042543
31	Waist-to-hip ratio	Hip OA	rs8066985
32	Waist-to-hip ratio	Hip OA	rs878639
33	Waist-to-hip ratio	Hip OA	rs905938
34	Waist-to-hip ratio	Hip OA	rs979012
35	Waist-to-hip ratio	Hip OA	rs998584
36	Waist-to-hip ratio	Hip OA	rs9991328
		outcome	SNP
1	Arm fat mass	Hip OA	rs10099330
2	Arm fat mass	Hip OA	rs10100245
3	Arm fat mass	Hip OA	rs10116857
4	Arm fat mass	Hip OA	rs1013402
5	Arm fat mass	Hip OA	rs10146997
6	Arm fat mass	Hip OA	rs10160660
7	Arm fat mass	Hip OA	rs1017529
8	Arm fat mass	Hip OA	rs10187101
9	Arm fat mass	Hip OA	rs10248298
10	Arm fat mass	Hip OA	rs10251591
11	Arm fat mass	Hip OA	rs1031881
12	Arm fat mass	Hip OA	rs10404726
13	Arm fat mass	Hip OA	rs10423928
14	Arm fat mass	Hip OA	rs10457469
15	Arm fat mass	Hip OA	rs10505836
16	Arm fat mass	Hip OA	rs10510025
17	Arm fat mass	Hip OA	rs10515237
18	Arm fat mass	Hip OA	rs1056441
19	Arm fat mass	Hip OA	rs1057042
20	Arm fat mass	Hip OA	rs10755151
21	Arm fat mass	Hip OA	rs10756798
22	Arm fat mass	Hip OA	rs10799778
23	Arm fat mass	Hip OA	rs10820852
24	Arm fat mass	Hip OA	rs10878349
25	Arm fat mass	Hip OA	rs10915840
26	Arm fat mass	Hip OA	rs10938398
27	Arm fat mass	Hip OA	rs10998
28	Arm fat mass	Hip OA	rs11012732
29	Arm fat mass	Hip OA	rs11017772
30	Arm fat mass	Hip OA	rs11030016
31	Arm fat mass	Hip OA	rs11042030
32	Arm fat mass	Hip OA	rs11057418
33	Arm fat mass	Hip OA	rs11099020
34	Arm fat mass	Hip OA	rs11105842
35	Arm fat mass	Hip OA	rs11129446
36	Arm fat mass	Hip OA	rs11142756
37	Arm fat mass	Hip OA	rs11150461
38	Arm fat mass	Hip OA	rs11150745
39	Arm fat mass	Hip OA	rs11165643
40	Arm fat mass	Hip OA	rs111942358
41	Arm fat mass	Hip OA	rs11218510
42	Arm fat mass	Hip OA	rs113079574
43	Arm fat mass	Hip OA	rs113230003
44	Arm fat mass	Hip OA	rs113603865
45	Arm fat mass	Hip OA	rs113852095
46	Arm fat mass	Hip OA	rs113866544
47	Arm fat mass	Hip OA	rs114263339
48	Arm fat mass	Hip OA	rs11525873
49	Arm fat mass	Hip OA	rs11538
50	Arm fat mass	Hip OA	rs11664848
51	Arm fat mass	Hip OA	rs11667638
52	Arm fat mass	Hip OA	rs1167311
53	Arm fat mass	Hip OA	rs11691869
54	Arm fat mass	Hip OA	rs11709402
55	Arm fat mass	Hip OA	rs117176448
56	Arm fat mass	Hip OA	rs11724750
57	Arm fat mass	Hip OA	rs11757278
58	Arm fat mass	Hip OA	rs11775287
59	Arm fat mass	Hip OA	rs11781222
60	Arm fat mass	Hip OA	rs11782074
61	Arm fat mass	Hip OA	rs1182199
62	Arm fat mass	Hip OA	rs11842871
63	Arm fat mass	Hip OA	rs12001437
64	Arm fat mass	Hip OA	rs1205593
65	Arm fat mass	Hip OA	rs12072739
66	Arm fat mass	Hip OA	rs12088284
67	Arm fat mass	Hip OA	rs1210223
68	Arm fat mass	Hip OA	rs12140153
69	Arm fat mass	Hip OA	rs12144626
70	Arm fat mass	Hip OA	rs12259464
71	Arm fat mass	Hip OA	rs1229984
72	Arm fat mass	Hip OA	rs12300276
73	Arm fat mass	Hip OA	rs12364470
74	Arm fat mass	Hip OA	rs12427676
75	Arm fat mass	Hip OA	rs12462975
76	Arm fat mass	Hip OA	rs12477385
77	Arm fat mass	Hip OA	rs12506689
78	Arm fat mass	Hip OA	rs12515239
79	Arm fat mass	Hip OA	rs12659431
80	Arm fat mass	Hip OA	rs12679106
81	Arm fat mass	Hip OA	rs1286058
82	Arm fat mass	Hip OA	rs12881629
83	Arm fat mass	Hip OA	rs12883788
84	Arm fat mass	Hip OA	rs12885458
85	Arm fat mass	Hip OA	rs12956148
86	Arm fat mass	Hip OA	rs1296328
87	Arm fat mass	Hip OA	rs12993643
88	Arm fat mass	Hip OA	rs13033310
89	Arm fat mass	Hip OA	rs13097918
90	Arm fat mass	Hip OA	rs13107325
91	Arm fat mass	Hip OA	rs13156484
92	Arm fat mass	Hip OA	rs13218383
93	Arm fat mass	Hip OA	rs13252030
94	Arm fat mass	Hip OA	rs13292699
95	Arm fat mass	Hip OA	rs1329733
96	Arm fat mass	Hip OA	rs1330199
97	Arm fat mass	Hip OA	rs13317303
98	Arm fat mass	Hip OA	rs1336486
99	Arm fat mass	Hip OA	rs13375176
100	Arm fat mass	Hip OA	rs13389219
101	Arm fat mass	Hip OA	rs13427822
102	Arm fat mass	Hip OA	rs1357079
103	Arm fat mass	Hip OA	rs1383723
104	Arm fat mass	Hip OA	rs139911
105	Arm fat mass	Hip OA	rs1436348
106	Arm fat mass	Hip OA	rs1441264
107	Arm fat mass	Hip OA	rs1446585
108	Arm fat mass	Hip OA	rs145350287
109	Arm fat mass	Hip OA	rs1458156
110	Arm fat mass	Hip OA	rs1459190
111	Arm fat mass	Hip OA	rs1470705
112	Arm fat mass	Hip OA	rs1471740
113	Arm fat mass	Hip OA	rs1503526
114	Arm fat mass	Hip OA	rs1522569
115	Arm fat mass	Hip OA	rs1554654
116	Arm fat mass	Hip OA	rs1657930
117	Arm fat mass	Hip OA	rs168144
118	Arm fat mass	Hip OA	rs16824376
119	Arm fat mass	Hip OA	rs16868443
120	Arm fat mass	Hip OA	rs16916303
121	Arm fat mass	Hip OA	rs17149254
122	Arm fat mass	Hip OA	rs17399739
123	Arm fat mass	Hip OA	rs17668356
124	Arm fat mass	Hip OA	rs17770336
125	Arm fat mass	Hip OA	rs1778830
126	Arm fat mass	Hip OA	rs1782508
127	Arm fat mass	Hip OA	rs1801282
128	Arm fat mass	Hip OA	rs1813039
129	Arm fat mass	Hip OA	rs1840126
130	Arm fat mass	Hip OA	rs1871360
131	Arm fat mass	Hip OA	rs1883711
132	Arm fat mass	Hip OA	rs1884389
133	Arm fat mass	Hip OA	rs194656
134	Arm fat mass	Hip OA	rs1967772
135	Arm fat mass	Hip OA	rs2051559
136	Arm fat mass	Hip OA	rs2052607
137	Arm fat mass	Hip OA	rs2075466
138	Arm fat mass	Hip OA	rs2095484
139	Arm fat mass	Hip OA	rs2126320
140	Arm fat mass	Hip OA	rs2133561
141	Arm fat mass	Hip OA	rs213518
142	Arm fat mass	Hip OA	rs2135877
143	Arm fat mass	Hip OA	rs215634
144	Arm fat mass	Hip OA	rs217672
145	Arm fat mass	Hip OA	rs2192649
146	Arm fat mass	Hip OA	rs2216931
147	Arm fat mass	Hip OA	rs2237025
148	Arm fat mass	Hip OA	rs2253310
149	Arm fat mass	Hip OA	rs2267373
150	Arm fat mass	Hip OA	rs2272168
151	Arm fat mass	Hip OA	rs2289379
152	Arm fat mass	Hip OA	rs2306593
153	Arm fat mass	Hip OA	rs2307111
154	Arm fat mass	Hip OA	rs2312193
155	Arm fat mass	Hip OA	rs2417084
156	Arm fat mass	Hip OA	rs2439823
157	Arm fat mass	Hip OA	rs2460
158	Arm fat mass	Hip OA	rs2494196
159	Arm fat mass	Hip OA	rs2499468
160	Arm fat mass	Hip OA	rs2507909
161	Arm fat mass	Hip OA	rs252749
162	Arm fat mass	Hip OA	rs2568958
163	Arm fat mass	Hip OA	rs2618039
164	Arm fat mass	Hip OA	rs2678204
165	Arm fat mass	Hip OA	rs273505
166	Arm fat mass	Hip OA	rs2744956
167	Arm fat mass	Hip OA	rs28350
168	Arm fat mass	Hip OA	rs28366156
169	Arm fat mass	Hip OA	rs2846139
170	Arm fat mass	Hip OA	rs2861685
171	Arm fat mass	Hip OA	rs286535
172	Arm fat mass	Hip OA	rs28670671
173	Arm fat mass	Hip OA	rs28696937
174	Arm fat mass	Hip OA	rs28711392
175	Arm fat mass	Hip OA	rs28826668
176	Arm fat mass	Hip OA	rs2903738
177	Arm fat mass	Hip OA	rs2917677
178	Arm fat mass	Hip OA	rs2930227
179	Arm fat mass	Hip OA	rs2954021
180	Arm fat mass	Hip OA	rs3113509
181	Arm fat mass	Hip OA	rs329118
182	Arm fat mass	Hip OA	rs329651
183	Arm fat mass	Hip OA	rs34045288
184	Arm fat mass	Hip OA	rs34215484
185	Arm fat mass	Hip OA	rs34234296
186	Arm fat mass	Hip OA	rs34483452
187	Arm fat mass	Hip OA	rs34517439
188	Arm fat mass	Hip OA	rs34571768
189	Arm fat mass	Hip OA	rs34769775
190	Arm fat mass	Hip OA	rs34811474
191	Arm fat mass	Hip OA	rs34882821
192	Arm fat mass	Hip OA	rs34930419
193	Arm fat mass	Hip OA	rs35154326
194	Arm fat mass	Hip OA	rs35375873
195	Arm fat mass	Hip OA	rs35537311
196	Arm fat mass	Hip OA	rs35697691
197	Arm fat mass	Hip OA	rs35882248
198	Arm fat mass	Hip OA	rs35949039
199	Arm fat mass	Hip OA	rs36007635
200	Arm fat mass	Hip OA	rs361222
201	Arm fat mass	Hip OA	rs3729793
202	Arm fat mass	Hip OA	rs3730071
203	Arm fat mass	Hip OA	rs3739514
204	Arm fat mass	Hip OA	rs3759094
205	Arm fat mass	Hip OA	rs3766823
206	Arm fat mass	Hip OA	rs3770821
207	Arm fat mass	Hip OA	rs3784710
208	Arm fat mass	Hip OA	rs3803286
209	Arm fat mass	Hip OA	rs3807566
210	Arm fat mass	Hip OA	rs3814883
211	Arm fat mass	Hip OA	rs3826408
212	Arm fat mass	Hip OA	rs3845344
213	Arm fat mass	Hip OA	rs3848453
214	Arm fat mass	Hip OA	rs3892367
215	Arm fat mass	Hip OA	rs3902951
216	Arm fat mass	Hip OA	rs3935190
217	Arm fat mass	Hip OA	rs394608
218	Arm fat mass	Hip OA	rs396354
219	Arm fat mass	Hip OA	rs40071
220	Arm fat mass	Hip OA	rs4055791
221	Arm fat mass	Hip OA	rs4088476
222	Arm fat mass	Hip OA	rs4123668
223	Arm fat mass	Hip OA	rs41279738
224	Arm fat mass	Hip OA	rs4261944
225	Arm fat mass	Hip OA	rs429343
226	Arm fat mass	Hip OA	rs429358
227	Arm fat mass	Hip OA	rs4307239
228	Arm fat mass	Hip OA	rs4377779
229	Arm fat mass	Hip OA	rs4397962
230	Arm fat mass	Hip OA	rs4411908
231	Arm fat mass	Hip OA	rs4419475
232	Arm fat mass	Hip OA	rs4430672
233	Arm fat mass	Hip OA	rs4456769
234	Arm fat mass	Hip OA	rs4482463
235	Arm fat mass	Hip OA	rs4502882
236	Arm fat mass	Hip OA	rs4605363
237	Arm fat mass	Hip OA	rs4658403
238	Arm fat mass	Hip OA	rs4671328
239	Arm fat mass	Hip OA	rs4672338
240	Arm fat mass	Hip OA	rs4718964
241	Arm fat mass	Hip OA	rs4722398
242	Arm fat mass	Hip OA	rs4725984
243	Arm fat mass	Hip OA	rs4790841
244	Arm fat mass	Hip OA	rs4800191
245	Arm fat mass	Hip OA	rs4858940
246	Arm fat mass	Hip OA	rs4870057
247	Arm fat mass	Hip OA	rs4876611
248	Arm fat mass	Hip OA	rs4880341
249	Arm fat mass	Hip OA	rs4900590
250	Arm fat mass	Hip OA	rs4908672
251	Arm fat mass	Hip OA	rs4936175
252	Arm fat mass	Hip OA	rs4953424
253	Arm fat mass	Hip OA	rs4958702
254	Arm fat mass	Hip OA	rs4982753
255	Arm fat mass	Hip OA	rs543874
256	Arm fat mass	Hip OA	rs55707359
257	Arm fat mass	Hip OA	rs55726687
258	Arm fat mass	Hip OA	rs55938344
259	Arm fat mass	Hip OA	rs56094641
260	Arm fat mass	Hip OA	rs56102300
261	Arm fat mass	Hip OA	rs56172794
262	Arm fat mass	Hip OA	rs56187939
263	Arm fat mass	Hip OA	rs56356382
264	Arm fat mass	Hip OA	rs56374036
265	Arm fat mass	Hip OA	rs57636386
266	Arm fat mass	Hip OA	rs585066
267	Arm fat mass	Hip OA	rs587271
268	Arm fat mass	Hip OA	rs58862095
269	Arm fat mass	Hip OA	rs59237168
270	Arm fat mass	Hip OA	rs6058209
271	Arm fat mass	Hip OA	rs6069037
272	Arm fat mass	Hip OA	rs61754230
273	Arm fat mass	Hip OA	rs61791109
274	Arm fat mass	Hip OA	rs61813324
275	Arm fat mass	Hip OA	rs61828088
276	Arm fat mass	Hip OA	rs61871615
277	Arm fat mass	Hip OA	rs61903695
278	Arm fat mass	Hip OA	rs61969510
279	Arm fat mass	Hip OA	rs61983990
280	Arm fat mass	Hip OA	rs61992671
281	Arm fat mass	Hip OA	rs62107261
282	Arm fat mass	Hip OA	rs62246311
283	Arm fat mass	Hip OA	rs62379271
284	Arm fat mass	Hip OA	rs62396185
285	Arm fat mass	Hip OA	rs62407565
286	Arm fat mass	Hip OA	rs62489440
287	Arm fat mass	Hip OA	rs6429425
288	Arm fat mass	Hip OA	rs6443750
289	Arm fat mass	Hip OA	rs6480794
290	Arm fat mass	Hip OA	rs6507720
291	Arm fat mass	Hip OA	rs6536575
292	Arm fat mass	Hip OA	rs6545714
293	Arm fat mass	Hip OA	rs6567160
294	Arm fat mass	Hip OA	rs6575340
295	Arm fat mass	Hip OA	rs6601527
296	Arm fat mass	Hip OA	rs66679256
297	Arm fat mass	Hip OA	rs6744646
298	Arm fat mass	Hip OA	rs67560975
299	Arm fat mass	Hip OA	rs67609008
300	Arm fat mass	Hip OA	rs6769617
301	Arm fat mass	Hip OA	rs6774894
302	Arm fat mass	Hip OA	rs67807996
303	Arm fat mass	Hip OA	rs6782714
304	Arm fat mass	Hip OA	rs6790206
305	Arm fat mass	Hip OA	rs6840236
306	Arm fat mass	Hip OA	rs6938973
307	Arm fat mass	Hip OA	rs6954290
308	Arm fat mass	Hip OA	rs6973700
309	Arm fat mass	Hip OA	rs698147
310	Arm fat mass	Hip OA	rs7027304
311	Arm fat mass	Hip OA	rs7034554
312	Arm fat mass	Hip OA	rs7038943
313	Arm fat mass	Hip OA	rs704061
314	Arm fat mass	Hip OA	rs7070670
315	Arm fat mass	Hip OA	rs7075077
316	Arm fat mass	Hip OA	rs7124681
317	Arm fat mass	Hip OA	rs7132908
318	Arm fat mass	Hip OA	rs713763
319	Arm fat mass	Hip OA	rs7138383
320	Arm fat mass	Hip OA	rs7171864
321	Arm fat mass	Hip OA	rs719802
322	Arm fat mass	Hip OA	rs7201895
323	Arm fat mass	Hip OA	rs7218014
324	Arm fat mass	Hip OA	rs7250833
325	Arm fat mass	Hip OA	rs7259070
326	Arm fat mass	Hip OA	rs725959
327	Arm fat mass	Hip OA	rs72634826
328	Arm fat mass	Hip OA	rs72665129
329	Arm fat mass	Hip OA	rs72757416
330	Arm fat mass	Hip OA	rs72767957
331	Arm fat mass	Hip OA	rs72868406
332	Arm fat mass	Hip OA	rs72892910
333	Arm fat mass	Hip OA	rs73052033
334	Arm fat mass	Hip OA	rs73142879
335	Arm fat mass	Hip OA	rs73213484
336	Arm fat mass	Hip OA	rs73985439
337	Arm fat mass	Hip OA	rs7442885
338	Arm fat mass	Hip OA	rs7498665
339	Arm fat mass	Hip OA	rs7516554
340	Arm fat mass	Hip OA	rs7519259
341	Arm fat mass	Hip OA	rs7537581
342	Arm fat mass	Hip OA	rs754635
343	Arm fat mass	Hip OA	rs7561278
344	Arm fat mass	Hip OA	rs756717
345	Arm fat mass	Hip OA	rs7568059
346	Arm fat mass	Hip OA	rs7571496
347	Arm fat mass	Hip OA	rs7619139
348	Arm fat mass	Hip OA	rs765876
349	Arm fat mass	Hip OA	rs76702514
350	Arm fat mass	Hip OA	rs7683836
351	Arm fat mass	Hip OA	rs76895963
352	Arm fat mass	Hip OA	rs7730898
353	Arm fat mass	Hip OA	rs7761673
354	Arm fat mass	Hip OA	rs7762794
355	Arm fat mass	Hip OA	rs7776021
356	Arm fat mass	Hip OA	rs77927866
357	Arm fat mass	Hip OA	rs7817485
358	Arm fat mass	Hip OA	rs7819514
359	Arm fat mass	Hip OA	rs7828631
360	Arm fat mass	Hip OA	rs784257
361	Arm fat mass	Hip OA	rs7893571
362	Arm fat mass	Hip OA	rs7944782
363	Arm fat mass	Hip OA	rs7946756
364	Arm fat mass	Hip OA	rs79518326
365	Arm fat mass	Hip OA	rs79780963
366	Arm fat mass	Hip OA	rs801738
367	Arm fat mass	Hip OA	rs8076669
368	Arm fat mass	Hip OA	rs8093356
369	Arm fat mass	Hip OA	rs8096564
370	Arm fat mass	Hip OA	rs8133137
371	Arm fat mass	Hip OA	rs815163
372	Arm fat mass	Hip OA	rs845084
373	Arm fat mass	Hip OA	rs854917
374	Arm fat mass	Hip OA	rs879620
375	Arm fat mass	Hip OA	rs889495
376	Arm fat mass	Hip OA	rs9294260
377	Arm fat mass	Hip OA	rs935166
378	Arm fat mass	Hip OA	rs9375702
379	Arm fat mass	Hip OA	rs9405542
380	Arm fat mass	Hip OA	rs946185
381	Arm fat mass	Hip OA	rs947088
382	Arm fat mass	Hip OA	rs9478496
383	Arm fat mass	Hip OA	rs9496567
384	Arm fat mass	Hip OA	rs9522183
385	Arm fat mass	Hip OA	rs9532583
386	Arm fat mass	Hip OA	rs9556582
387	Arm fat mass	Hip OA	rs9568867
388	Arm fat mass	Hip OA	rs9654453
389	Arm fat mass	Hip OA	rs9673839
390	Arm fat mass	Hip OA	rs9783304
391	Arm fat mass	Hip OA	rs9788550
392	Arm fat mass	Hip OA	rs9839081
393	Arm fat mass	Hip OA	rs9843653
394	Arm fat mass	Hip OA	rs9876664
395	Arm fat mass	Hip OA	rs9906072
396	Arm fat mass	Hip OA	rs9916444
397	Arm fat mass	Hip OA	rs9926784
398	Arm fat mass	Hip OA	rs9951619
399	Arm fat mass	Hip OA	rs9955276
400	Arm fat mass	Hip OA	rs9968060
		outcome	SNP
1	Arm fat-free mass	Hip OA	rs10020631
2	Arm fat-free mass	Hip OA	rs10041126
3	Arm fat-free mass	Hip OA	rs10058393
4	Arm fat-free mass	Hip OA	rs10062079
5	Arm fat-free mass	Hip OA	rs10084690
6	Arm fat-free mass	Hip OA	rs10107388
7	Arm fat-free mass	Hip OA	rs10119967
8	Arm fat-free mass	Hip OA	rs10141392
9	Arm fat-free mass	Hip OA	rs10170082
10	Arm fat-free mass	Hip OA	rs10222924
11	Arm fat-free mass	Hip OA	rs1022523
12	Arm fat-free mass	Hip OA	rs10242866
13	Arm fat-free mass	Hip OA	rs10243988
14	Arm fat-free mass	Hip OA	rs10248298
15	Arm fat-free mass	Hip OA	rs10260993
16	Arm fat-free mass	Hip OA	rs10269774
17	Arm fat-free mass	Hip OA	rs10283100
18	Arm fat-free mass	Hip OA	rs10404726
19	Arm fat-free mass	Hip OA	rs10423120
20	Arm fat-free mass	Hip OA	rs1044977
21	Arm fat-free mass	Hip OA	rs10453255
22	Arm fat-free mass	Hip OA	rs1047891
23	Arm fat-free mass	Hip OA	rs10515237
24	Arm fat-free mass	Hip OA	rs1057626
25	Arm fat-free mass	Hip OA	rs1064213
26	Arm fat-free mass	Hip OA	rs10740991
27	Arm fat-free mass	Hip OA	rs10749659
28	Arm fat-free mass	Hip OA	rs10775348
29	Arm fat-free mass	Hip OA	rs10798945
30	Arm fat-free mass	Hip OA	rs10811668
31	Arm fat-free mass	Hip OA	rs10820852
32	Arm fat-free mass	Hip OA	rs10832961
33	Arm fat-free mass	Hip OA	rs10843397
34	Arm fat-free mass	Hip OA	rs10861678
35	Arm fat-free mass	Hip OA	rs10870597
36	Arm fat-free mass	Hip OA	rs10878984
37	Arm fat-free mass	Hip OA	rs10920678
38	Arm fat-free mass	Hip OA	rs10931008
39	Arm fat-free mass	Hip OA	rs10936684
40	Arm fat-free mass	Hip OA	rs10938398
41	Arm fat-free mass	Hip OA	rs10943915
42	Arm fat-free mass	Hip OA	rs10950207
43	Arm fat-free mass	Hip OA	rs10986292
44	Arm fat-free mass	Hip OA	rs11014285
45	Arm fat-free mass	Hip OA	rs11042725
46	Arm fat-free mass	Hip OA	rs11049684
47	Arm fat-free mass	Hip OA	rs11065015
48	Arm fat-free mass	Hip OA	rs11065979
49	Arm fat-free mass	Hip OA	rs11071182
50	Arm fat-free mass	Hip OA	rs11097755
51	Arm fat-free mass	Hip OA	rs11098675
52	Arm fat-free mass	Hip OA	rs111365325
53	Arm fat-free mass	Hip OA	rs111391498
54	Arm fat-free mass	Hip OA	rs11142700
55	Arm fat-free mass	Hip OA	rs11153171
56	Arm fat-free mass	Hip OA	rs11160601
57	Arm fat-free mass	Hip OA	rs11217843
58	Arm fat-free mass	Hip OA	rs11243202
59	Arm fat-free mass	Hip OA	rs11245450
60	Arm fat-free mass	Hip OA	rs112544217
61	Arm fat-free mass	Hip OA	rs112560164
62	Arm fat-free mass	Hip OA	rs112898929
63	Arm fat-free mass	Hip OA	rs1135641
64	Arm fat-free mass	Hip OA	rs113619763
65	Arm fat-free mass	Hip OA	rs114056237
66	Arm fat-free mass	Hip OA	rs114177791
67	Arm fat-free mass	Hip OA	rs115053453
68	Arm fat-free mass	Hip OA	rs115179432
69	Arm fat-free mass	Hip OA	rs11525873
70	Arm fat-free mass	Hip OA	rs11590433
71	Arm fat-free mass	Hip OA	rs11592463
72	Arm fat-free mass	Hip OA	rs11593630
73	Arm fat-free mass	Hip OA	rs115946508
74	Arm fat-free mass	Hip OA	rs11616283
75	Arm fat-free mass	Hip OA	rs11618507
76	Arm fat-free mass	Hip OA	rs11653850
77	Arm fat-free mass	Hip OA	rs11663903
78	Arm fat-free mass	Hip OA	rs11684531
79	Arm fat-free mass	Hip OA	rs11709402
80	Arm fat-free mass	Hip OA	rs11717749
81	Arm fat-free mass	Hip OA	rs11739036
82	Arm fat-free mass	Hip OA	rs117451679
83	Arm fat-free mass	Hip OA	rs117543413
84	Arm fat-free mass	Hip OA	rs1176315
85	Arm fat-free mass	Hip OA	rs11778491
86	Arm fat-free mass	Hip OA	rs11794152
87	Arm fat-free mass	Hip OA	rs1182207
88	Arm fat-free mass	Hip OA	rs11833839
89	Arm fat-free mass	Hip OA	rs11880992
90	Arm fat-free mass	Hip OA	rs11925245
91	Arm fat-free mass	Hip OA	rs11997525
92	Arm fat-free mass	Hip OA	rs12048049
93	Arm fat-free mass	Hip OA	rs1205593
94	Arm fat-free mass	Hip OA	rs12095997
95	Arm fat-free mass	Hip OA	rs12140153
96	Arm fat-free mass	Hip OA	rs12175489
97	Arm fat-free mass	Hip OA	rs12188627
98	Arm fat-free mass	Hip OA	rs12211255
99	Arm fat-free mass	Hip OA	rs12216497
100	Arm fat-free mass	Hip OA	rs1228024
101	Arm fat-free mass	Hip OA	rs12344515
102	Arm fat-free mass	Hip OA	rs12354311
103	Arm fat-free mass	Hip OA	rs1242507
104	Arm fat-free mass	Hip OA	rs12443634
105	Arm fat-free mass	Hip OA	rs12498374
106	Arm fat-free mass	Hip OA	rs12545613
107	Arm fat-free mass	Hip OA	rs1260326
108	Arm fat-free mass	Hip OA	rs12657771
109	Arm fat-free mass	Hip OA	rs12679359
110	Arm fat-free mass	Hip OA	rs12694042
111	Arm fat-free mass	Hip OA	rs12713004
112	Arm fat-free mass	Hip OA	rs1271309
113	Arm fat-free mass	Hip OA	rs12726084
114	Arm fat-free mass	Hip OA	rs12731454
115	Arm fat-free mass	Hip OA	rs12831185
116	Arm fat-free mass	Hip OA	rs12879423
117	Arm fat-free mass	Hip OA	rs12879453
118	Arm fat-free mass	Hip OA	rs12881869
119	Arm fat-free mass	Hip OA	rs12906197
120	Arm fat-free mass	Hip OA	rs12907384
121	Arm fat-free mass	Hip OA	rs1296328
122	Arm fat-free mass	Hip OA	rs12980774
123	Arm fat-free mass	Hip OA	rs12995666
124	Arm fat-free mass	Hip OA	rs13001657
125	Arm fat-free mass	Hip OA	rs13026283
126	Arm fat-free mass	Hip OA	rs13037630
127	Arm fat-free mass	Hip OA	rs13240065
128	Arm fat-free mass	Hip OA	rs13283416
129	Arm fat-free mass	Hip OA	rs13392079
130	Arm fat-free mass	Hip OA	rs13392139
131	Arm fat-free mass	Hip OA	rs13430869
132	Arm fat-free mass	Hip OA	rs1351394
133	Arm fat-free mass	Hip OA	rs1374370
134	Arm fat-free mass	Hip OA	rs1394046
135	Arm fat-free mass	Hip OA	rs1401795
136	Arm fat-free mass	Hip OA	rs1403987
137	Arm fat-free mass	Hip OA	rs140493137
138	Arm fat-free mass	Hip OA	rs1411297
139	Arm fat-free mass	Hip OA	rs1412234
140	Arm fat-free mass	Hip OA	rs1418433
141	Arm fat-free mass	Hip OA	rs143384
142	Arm fat-free mass	Hip OA	rs146498112
143	Arm fat-free mass	Hip OA	rs146851424
144	Arm fat-free mass	Hip OA	rs1470571
145	Arm fat-free mass	Hip OA	rs147107835
146	Arm fat-free mass	Hip OA	rs147110934
147	Arm fat-free mass	Hip OA	rs1472852
148	Arm fat-free mass	Hip OA	rs1473553
149	Arm fat-free mass	Hip OA	rs1478575
150	Arm fat-free mass	Hip OA	rs1521624
151	Arm fat-free mass	Hip OA	rs1528450
152	Arm fat-free mass	Hip OA	rs1542224
153	Arm fat-free mass	Hip OA	rs1573891
154	Arm fat-free mass	Hip OA	rs1576981
155	Arm fat-free mass	Hip OA	rs1582931
156	Arm fat-free mass	Hip OA	rs16942324
157	Arm fat-free mass	Hip OA	rs16996657
158	Arm fat-free mass	Hip OA	rs1701827
159	Arm fat-free mass	Hip OA	rs17049820
160	Arm fat-free mass	Hip OA	rs17056859
161	Arm fat-free mass	Hip OA	rs17069647
162	Arm fat-free mass	Hip OA	rs17089329
163	Arm fat-free mass	Hip OA	rs17115481
164	Arm fat-free mass	Hip OA	rs17246129
165	Arm fat-free mass	Hip OA	rs17277008
166	Arm fat-free mass	Hip OA	rs173135
167	Arm fat-free mass	Hip OA	rs17363646
168	Arm fat-free mass	Hip OA	rs17443541
169	Arm fat-free mass	Hip OA	rs1744769
170	Arm fat-free mass	Hip OA	rs17556750
171	Arm fat-free mass	Hip OA	rs17828687
172	Arm fat-free mass	Hip OA	rs180963
173	Arm fat-free mass	Hip OA	rs1813212
174	Arm fat-free mass	Hip OA	rs1841738
175	Arm fat-free mass	Hip OA	rs1864000
176	Arm fat-free mass	Hip OA	rs1889775
177	Arm fat-free mass	Hip OA	rs1890951
178	Arm fat-free mass	Hip OA	rs1924936
179	Arm fat-free mass	Hip OA	rs1927635
180	Arm fat-free mass	Hip OA	rs1941697
181	Arm fat-free mass	Hip OA	rs1949549
182	Arm fat-free mass	Hip OA	rs1967772
183	Arm fat-free mass	Hip OA	rs1990657
184	Arm fat-free mass	Hip OA	rs2005172
185	Arm fat-free mass	Hip OA	rs2075058
186	Arm fat-free mass	Hip OA	rs2101975
187	Arm fat-free mass	Hip OA	rs2140046
188	Arm fat-free mass	Hip OA	rs2197563
189	Arm fat-free mass	Hip OA	rs2225226
190	Arm fat-free mass	Hip OA	rs2252720
191	Arm fat-free mass	Hip OA	rs226250
192	Arm fat-free mass	Hip OA	rs2265309
193	Arm fat-free mass	Hip OA	rs2270894
194	Arm fat-free mass	Hip OA	rs2291256
195	Arm fat-free mass	Hip OA	rs2295363
196	Arm fat-free mass	Hip OA	rs2295794
197	Arm fat-free mass	Hip OA	rs2296316
198	Arm fat-free mass	Hip OA	rs2303083
199	Arm fat-free mass	Hip OA	rs2307111
200	Arm fat-free mass	Hip OA	rs2332175
201	Arm fat-free mass	Hip OA	rs236587
202	Arm fat-free mass	Hip OA	rs236628
203	Arm fat-free mass	Hip OA	rs2372604
204	Arm fat-free mass	Hip OA	rs2395792
205	Arm fat-free mass	Hip OA	rs2422054
206	Arm fat-free mass	Hip OA	rs244711
207	Arm fat-free mass	Hip OA	rs2450128
208	Arm fat-free mass	Hip OA	rs2457982
209	Arm fat-free mass	Hip OA	rs252938
210	Arm fat-free mass	Hip OA	rs2540034
211	Arm fat-free mass	Hip OA	rs2569993
212	Arm fat-free mass	Hip OA	rs2650965
213	Arm fat-free mass	Hip OA	rs2663125
214	Arm fat-free mass	Hip OA	rs2721938
215	Arm fat-free mass	Hip OA	rs272815
216	Arm fat-free mass	Hip OA	rs2733287
217	Arm fat-free mass	Hip OA	rs27345
218	Arm fat-free mass	Hip OA	rs2783712
219	Arm fat-free mass	Hip OA	rs2789366
220	Arm fat-free mass	Hip OA	rs281385
221	Arm fat-free mass	Hip OA	rs2814993
222	Arm fat-free mass	Hip OA	rs2833354
223	Arm fat-free mass	Hip OA	rs285677
224	Arm fat-free mass	Hip OA	rs28605759
225	Arm fat-free mass	Hip OA	rs28620532
226	Arm fat-free mass	Hip OA	rs2871392
227	Arm fat-free mass	Hip OA	rs2875907
228	Arm fat-free mass	Hip OA	rs2885697
229	Arm fat-free mass	Hip OA	rs2900208
230	Arm fat-free mass	Hip OA	rs2952615
231	Arm fat-free mass	Hip OA	rs3099282
232	Arm fat-free mass	Hip OA	rs310796
233	Arm fat-free mass	Hip OA	rs3116201
234	Arm fat-free mass	Hip OA	rs31210
235	Arm fat-free mass	Hip OA	rs3212260
236	Arm fat-free mass	Hip OA	rs332115
237	Arm fat-free mass	Hip OA	rs34017457
238	Arm fat-free mass	Hip OA	rs34118426
239	Arm fat-free mass	Hip OA	rs34147411
240	Arm fat-free mass	Hip OA	rs343954
241	Arm fat-free mass	Hip OA	rs34517439
242	Arm fat-free mass	Hip OA	rs34776209
243	Arm fat-free mass	Hip OA	rs34879158
244	Arm fat-free mass	Hip OA	rs35251247
245	Arm fat-free mass	Hip OA	rs35267052
246	Arm fat-free mass	Hip OA	rs35309034
247	Arm fat-free mass	Hip OA	rs35309034
248	Arm fat-free mass	Hip OA	rs35339719
249	Arm fat-free mass	Hip OA	rs35506085
250	Arm fat-free mass	Hip OA	rs35631456
251	Arm fat-free mass	Hip OA	rs35665085
252	Arm fat-free mass	Hip OA	rs357486
253	Arm fat-free mass	Hip OA	rs35756741
254	Arm fat-free mass	Hip OA	rs35874463
255	Arm fat-free mass	Hip OA	rs36000545
256	Arm fat-free mass	Hip OA	rs36089326
257	Arm fat-free mass	Hip OA	rs365352
258	Arm fat-free mass	Hip OA	rs3730071
259	Arm fat-free mass	Hip OA	rs3740591
260	Arm fat-free mass	Hip OA	rs3740591
261	Arm fat-free mass	Hip OA	rs3751866
262	Arm fat-free mass	Hip OA	rs3778934
263	Arm fat-free mass	Hip OA	rs3782232
264	Arm fat-free mass	Hip OA	rs3790731
265	Arm fat-free mass	Hip OA	rs380803
266	Arm fat-free mass	Hip OA	rs3809570
267	Arm fat-free mass	Hip OA	rs3810291
268	Arm fat-free mass	Hip OA	rs3822742
269	Arm fat-free mass	Hip OA	rs3843751
270	Arm fat-free mass	Hip OA	rs3850625
271	Arm fat-free mass	Hip OA	rs3853252
272	Arm fat-free mass	Hip OA	rs3862012
273	Arm fat-free mass	Hip OA	rs3879448
274	Arm fat-free mass	Hip OA	rs3925
275	Arm fat-free mass	Hip OA	rs39328
276	Arm fat-free mass	Hip OA	rs4073153
277	Arm fat-free mass	Hip OA	rs41271299
278	Arm fat-free mass	Hip OA	rs41311445
279	Arm fat-free mass	Hip OA	rs4145824
280	Arm fat-free mass	Hip OA	rs4240326
281	Arm fat-free mass	Hip OA	rs4253755
282	Arm fat-free mass	Hip OA	rs4282339
283	Arm fat-free mass	Hip OA	rs4285416
284	Arm fat-free mass	Hip OA	rs432925
285	Arm fat-free mass	Hip OA	rs4341996
286	Arm fat-free mass	Hip OA	rs4407387
287	Arm fat-free mass	Hip OA	rs4426714
288	Arm fat-free mass	Hip OA	rs4671197
289	Arm fat-free mass	Hip OA	rs4677151
290	Arm fat-free mass	Hip OA	rs4725984
291	Arm fat-free mass	Hip OA	rs4752689
292	Arm fat-free mass	Hip OA	rs4788218
293	Arm fat-free mass	Hip OA	rs4852257
294	Arm fat-free mass	Hip OA	rs4858940
295	Arm fat-free mass	Hip OA	rs4899012
296	Arm fat-free mass	Hip OA	rs4906203
297	Arm fat-free mass	Hip OA	rs4909912
298	Arm fat-free mass	Hip OA	rs4922819
299	Arm fat-free mass	Hip OA	rs4926542
300	Arm fat-free mass	Hip OA	rs4946936
301	Arm fat-free mass	Hip OA	rs4968296
302	Arm fat-free mass	Hip OA	rs4974223
303	Arm fat-free mass	Hip OA	rs5015933
304	Arm fat-free mass	Hip OA	rs5019542
305	Arm fat-free mass	Hip OA	rs508347
306	Arm fat-free mass	Hip OA	rs509035
307	Arm fat-free mass	Hip OA	rs527248
308	Arm fat-free mass	Hip OA	rs55674305
309	Arm fat-free mass	Hip OA	rs55726687
310	Arm fat-free mass	Hip OA	rs55758152
311	Arm fat-free mass	Hip OA	rs55796651
312	Arm fat-free mass	Hip OA	rs55830103
313	Arm fat-free mass	Hip OA	rs55831773
314	Arm fat-free mass	Hip OA	rs56017587
315	Arm fat-free mass	Hip OA	rs56094641
316	Arm fat-free mass	Hip OA	rs56130943
317	Arm fat-free mass	Hip OA	rs57126421
318	Arm fat-free mass	Hip OA	rs5752989
319	Arm fat-free mass	Hip OA	rs5753630
320	Arm fat-free mass	Hip OA	rs57636386
321	Arm fat-free mass	Hip OA	rs5771118
322	Arm fat-free mass	Hip OA	rs578366
323	Arm fat-free mass	Hip OA	rs58035271
324	Arm fat-free mass	Hip OA	rs58687622
325	Arm fat-free mass	Hip OA	rs59360013
326	Arm fat-free mass	Hip OA	rs59985551
327	Arm fat-free mass	Hip OA	rs603321
328	Arm fat-free mass	Hip OA	rs60804050
329	Arm fat-free mass	Hip OA	rs6136938
330	Arm fat-free mass	Hip OA	rs6142059
331	Arm fat-free mass	Hip OA	rs61729527
332	Arm fat-free mass	Hip OA	rs61749613
333	Arm fat-free mass	Hip OA	rs61849823
334	Arm fat-free mass	Hip OA	rs61992671
335	Arm fat-free mass	Hip OA	rs62104476
336	Arm fat-free mass	Hip OA	rs62136802
337	Arm fat-free mass	Hip OA	rs62160072
338	Arm fat-free mass	Hip OA	rs62325220
339	Arm fat-free mass	Hip OA	rs62372052
340	Arm fat-free mass	Hip OA	rs62396185
341	Arm fat-free mass	Hip OA	rs62405860
342	Arm fat-free mass	Hip OA	rs62515438
343	Arm fat-free mass	Hip OA	rs62621197
344	Arm fat-free mass	Hip OA	rs62621812
345	Arm fat-free mass	Hip OA	rs6265
346	Arm fat-free mass	Hip OA	rs6435153
347	Arm fat-free mass	Hip OA	rs6450346
348	Arm fat-free mass	Hip OA	rs6500249
349	Arm fat-free mass	Hip OA	rs6512577
350	Arm fat-free mass	Hip OA	rs652112
351	Arm fat-free mass	Hip OA	rs6567160
352	Arm fat-free mass	Hip OA	rs6570509
353	Arm fat-free mass	Hip OA	rs6575340
354	Arm fat-free mass	Hip OA	rs663344
355	Arm fat-free mass	Hip OA	rs6659660
356	Arm fat-free mass	Hip OA	rs6669139
357	Arm fat-free mass	Hip OA	rs667515
358	Arm fat-free mass	Hip OA	rs6675441
359	Arm fat-free mass	Hip OA	rs6690871
360	Arm fat-free mass	Hip OA	rs67141907
361	Arm fat-free mass	Hip OA	rs6719296
362	Arm fat-free mass	Hip OA	rs6721191
363	Arm fat-free mass	Hip OA	rs6733029
364	Arm fat-free mass	Hip OA	rs67373773
365	Arm fat-free mass	Hip OA	rs6747657
366	Arm fat-free mass	Hip OA	rs67551338
367	Arm fat-free mass	Hip OA	rs676105
368	Arm fat-free mass	Hip OA	rs6762578
369	Arm fat-free mass	Hip OA	rs6800021
370	Arm fat-free mass	Hip OA	rs6821305
371	Arm fat-free mass	Hip OA	rs6824633
372	Arm fat-free mass	Hip OA	rs6874142
373	Arm fat-free mass	Hip OA	rs687694
374	Arm fat-free mass	Hip OA	rs6898801
375	Arm fat-free mass	Hip OA	rs6923431
376	Arm fat-free mass	Hip OA	rs6951209
377	Arm fat-free mass	Hip OA	rs696343
378	Arm fat-free mass	Hip OA	rs7023690
379	Arm fat-free mass	Hip OA	rs7033487
380	Arm fat-free mass	Hip OA	rs7129320
381	Arm fat-free mass	Hip OA	rs7132908
382	Arm fat-free mass	Hip OA	rs7134283
383	Arm fat-free mass	Hip OA	rs71385734
384	Arm fat-free mass	Hip OA	rs7141420
385	Arm fat-free mass	Hip OA	rs7150606
386	Arm fat-free mass	Hip OA	rs71647469
387	Arm fat-free mass	Hip OA	rs7192870
388	Arm fat-free mass	Hip OA	rs7204864
389	Arm fat-free mass	Hip OA	rs7205337
390	Arm fat-free mass	Hip OA	rs7223535
391	Arm fat-free mass	Hip OA	rs7229351
392	Arm fat-free mass	Hip OA	rs723149
393	Arm fat-free mass	Hip OA	rs7237942
394	Arm fat-free mass	Hip OA	rs724016
395	Arm fat-free mass	Hip OA	rs7245864
396	Arm fat-free mass	Hip OA	rs7245985
397	Arm fat-free mass	Hip OA	rs72656010
398	Arm fat-free mass	Hip OA	rs72660086
399	Arm fat-free mass	Hip OA	rs72697614
400	Arm fat-free mass	Hip OA	rs72703409
401	Arm fat-free mass	Hip OA	rs72774845
402	Arm fat-free mass	Hip OA	rs72801843
403	Arm fat-free mass	Hip OA	rs72885917
404	Arm fat-free mass	Hip OA	rs72892910
405	Arm fat-free mass	Hip OA	rs73052033
406	Arm fat-free mass	Hip OA	rs7305516
407	Arm fat-free mass	Hip OA	rs73175572
408	Arm fat-free mass	Hip OA	rs73180805
409	Arm fat-free mass	Hip OA	rs7321045
410	Arm fat-free mass	Hip OA	rs73213484
411	Arm fat-free mass	Hip OA	rs734764
412	Arm fat-free mass	Hip OA	rs73601548
413	Arm fat-free mass	Hip OA	rs73619441
414	Arm fat-free mass	Hip OA	rs7442885
415	Arm fat-free mass	Hip OA	rs74598702
416	Arm fat-free mass	Hip OA	rs74684058
417	Arm fat-free mass	Hip OA	rs74841302
418	Arm fat-free mass	Hip OA	rs74876583
419	Arm fat-free mass	Hip OA	rs75044513
420	Arm fat-free mass	Hip OA	rs7513326
421	Arm fat-free mass	Hip OA	rs7535501
422	Arm fat-free mass	Hip OA	rs75406471
423	Arm fat-free mass	Hip OA	rs7542242
424	Arm fat-free mass	Hip OA	rs75451531
425	Arm fat-free mass	Hip OA	rs7581335
426	Arm fat-free mass	Hip OA	rs758598
427	Arm fat-free mass	Hip OA	rs7619139
428	Arm fat-free mass	Hip OA	rs76238604
429	Arm fat-free mass	Hip OA	rs7633464
430	Arm fat-free mass	Hip OA	rs76513770
431	Arm fat-free mass	Hip OA	rs7669124
432	Arm fat-free mass	Hip OA	rs76798800
433	Arm fat-free mass	Hip OA	rs76895963
434	Arm fat-free mass	Hip OA	rs77079139
435	Arm fat-free mass	Hip OA	rs7708460
436	Arm fat-free mass	Hip OA	rs77093479
437	Arm fat-free mass	Hip OA	rs77165542
438	Arm fat-free mass	Hip OA	rs773145
439	Arm fat-free mass	Hip OA	rs7740107
440	Arm fat-free mass	Hip OA	rs774214
441	Arm fat-free mass	Hip OA	rs7755185
442	Arm fat-free mass	Hip OA	rs77603146
443	Arm fat-free mass	Hip OA	rs7766034
444	Arm fat-free mass	Hip OA	rs7805694
445	Arm fat-free mass	Hip OA	rs7824070
446	Arm fat-free mass	Hip OA	rs78287937
447	Arm fat-free mass	Hip OA	rs78378222
448	Arm fat-free mass	Hip OA	rs7842996
449	Arm fat-free mass	Hip OA	rs7910211
450	Arm fat-free mass	Hip OA	rs7949333
451	Arm fat-free mass	Hip OA	rs7952436
452	Arm fat-free mass	Hip OA	rs7961994
453	Arm fat-free mass	Hip OA	rs79680939
454	Arm fat-free mass	Hip OA	rs798759
455	Arm fat-free mass	Hip OA	rs8043280
456	Arm fat-free mass	Hip OA	rs8059189
457	Arm fat-free mass	Hip OA	rs8091287
458	Arm fat-free mass	Hip OA	rs822551
459	Arm fat-free mass	Hip OA	rs823118
460	Arm fat-free mass	Hip OA	rs843374
461	Arm fat-free mass	Hip OA	rs875908
462	Arm fat-free mass	Hip OA	rs903678
463	Arm fat-free mass	Hip OA	rs903908
464	Arm fat-free mass	Hip OA	rs9291926
465	Arm fat-free mass	Hip OA	rs9317002
466	Arm fat-free mass	Hip OA	rs9327336
467	Arm fat-free mass	Hip OA	rs9350850
468	Arm fat-free mass	Hip OA	rs9372414
469	Arm fat-free mass	Hip OA	rs9379084
470	Arm fat-free mass	Hip OA	rs9380508
471	Arm fat-free mass	Hip OA	rs9388498
472	Arm fat-free mass	Hip OA	rs9457777
473	Arm fat-free mass	Hip OA	rs9513510
474	Arm fat-free mass	Hip OA	rs9540493
475	Arm fat-free mass	Hip OA	rs9596810
476	Arm fat-free mass	Hip OA	rs9634212
477	Arm fat-free mass	Hip OA	rs9636630
478	Arm fat-free mass	Hip OA	rs9739533
479	Arm fat-free mass	Hip OA	rs9790159
480	Arm fat-free mass	Hip OA	rs9800418
481	Arm fat-free mass	Hip OA	rs981002
482	Arm fat-free mass	Hip OA	rs9915532
483	Arm fat-free mass	Hip OA	rs9951619
484	Arm fat-free mass	Hip OA	rs9960619
485	Arm fat-free mass	Hip OA	rs9985795
		outcome	SNP
1	Arm fat percentage	Hip OA	rs10064669
2	Arm fat percentage	Hip OA	rs10100245
3	Arm fat percentage	Hip OA	rs10245306
4	Arm fat percentage	Hip OA	rs10278040
5	Arm fat percentage	Hip OA	rs10423928
6	Arm fat percentage	Hip OA	rs10459574
7	Arm fat percentage	Hip OA	rs10745787
8	Arm fat percentage	Hip OA	rs10754132
9	Arm fat percentage	Hip OA	rs10756714
10	Arm fat percentage	Hip OA	rs10756798
11	Arm fat percentage	Hip OA	rs10774018
12	Arm fat percentage	Hip OA	rs1078455
13	Arm fat percentage	Hip OA	rs10886022
14	Arm fat percentage	Hip OA	rs10938398
15	Arm fat percentage	Hip OA	rs10954772
16	Arm fat percentage	Hip OA	rs10999460
17	Arm fat percentage	Hip OA	rs11012732
18	Arm fat percentage	Hip OA	rs1101563
19	Arm fat percentage	Hip OA	rs11030119
20	Arm fat percentage	Hip OA	rs11042030
21	Arm fat percentage	Hip OA	rs11150745
22	Arm fat percentage	Hip OA	rs111625081
23	Arm fat percentage	Hip OA	rs11165643
24	Arm fat percentage	Hip OA	rs11205277
25	Arm fat percentage	Hip OA	rs1128249
26	Arm fat percentage	Hip OA	rs113019802
27	Arm fat percentage	Hip OA	rs113230003
28	Arm fat percentage	Hip OA	rs11609659
29	Arm fat percentage	Hip OA	rs116399833
30	Arm fat percentage	Hip OA	rs11642015
31	Arm fat percentage	Hip OA	rs11668971
32	Arm fat percentage	Hip OA	rs11782341
33	Arm fat percentage	Hip OA	rs11786089
34	Arm fat percentage	Hip OA	rs11790018
35	Arm fat percentage	Hip OA	rs11824092
36	Arm fat percentage	Hip OA	rs11839227
37	Arm fat percentage	Hip OA	rs11866219
38	Arm fat percentage	Hip OA	rs12037698
39	Arm fat percentage	Hip OA	rs12072739
40	Arm fat percentage	Hip OA	rs12140153
41	Arm fat percentage	Hip OA	rs12144626
42	Arm fat percentage	Hip OA	rs12339822
43	Arm fat percentage	Hip OA	rs12367809
44	Arm fat percentage	Hip OA	rs12578952
45	Arm fat percentage	Hip OA	rs12614861
46	Arm fat percentage	Hip OA	rs12619178
47	Arm fat percentage	Hip OA	rs12679106
48	Arm fat percentage	Hip OA	rs1293446
49	Arm fat percentage	Hip OA	rs1296328
50	Arm fat percentage	Hip OA	rs12997625
51	Arm fat percentage	Hip OA	rs13053342
52	Arm fat percentage	Hip OA	rs13056506
53	Arm fat percentage	Hip OA	rs13114014
54	Arm fat percentage	Hip OA	rs13135092
55	Arm fat percentage	Hip OA	rs13174863
56	Arm fat percentage	Hip OA	rs1321455
57	Arm fat percentage	Hip OA	rs1322842
58	Arm fat percentage	Hip OA	rs1357079
59	Arm fat percentage	Hip OA	rs1376286
60	Arm fat percentage	Hip OA	rs1412239
61	Arm fat percentage	Hip OA	rs1441264
62	Arm fat percentage	Hip OA	rs1446585
63	Arm fat percentage	Hip OA	rs1451533
64	Arm fat percentage	Hip OA	rs1503526
65	Arm fat percentage	Hip OA	rs1513475
66	Arm fat percentage	Hip OA	rs1516725
67	Arm fat percentage	Hip OA	rs153664
68	Arm fat percentage	Hip OA	rs1652376
69	Arm fat percentage	Hip OA	rs17024393
70	Arm fat percentage	Hip OA	rs17342242
71	Arm fat percentage	Hip OA	rs17835600
72	Arm fat percentage	Hip OA	rs187649293
73	Arm fat percentage	Hip OA	rs1927626
74	Arm fat percentage	Hip OA	rs1928496
75	Arm fat percentage	Hip OA	rs2002023
76	Arm fat percentage	Hip OA	rs2020942
77	Arm fat percentage	Hip OA	rs2035936
78	Arm fat percentage	Hip OA	rs2043016
79	Arm fat percentage	Hip OA	rs2124499
80	Arm fat percentage	Hip OA	rs2161796
81	Arm fat percentage	Hip OA	rs217672
82	Arm fat percentage	Hip OA	rs2239647
83	Arm fat percentage	Hip OA	rs2279574
84	Arm fat percentage	Hip OA	rs2306593
85	Arm fat percentage	Hip OA	rs2307111
86	Arm fat percentage	Hip OA	rs2318543
87	Arm fat percentage	Hip OA	rs2370982
88	Arm fat percentage	Hip OA	rs2384054
89	Arm fat percentage	Hip OA	rs2439823
90	Arm fat percentage	Hip OA	rs245775
91	Arm fat percentage	Hip OA	rs2470619
92	Arm fat percentage	Hip OA	rs2494196
93	Arm fat percentage	Hip OA	rs2499468
94	Arm fat percentage	Hip OA	rs2500406
95	Arm fat percentage	Hip OA	rs2569881
96	Arm fat percentage	Hip OA	rs2606228
97	Arm fat percentage	Hip OA	rs2678204
98	Arm fat percentage	Hip OA	rs28483178
99	Arm fat percentage	Hip OA	rs2857082
100	Arm fat percentage	Hip OA	rs2861685
101	Arm fat percentage	Hip OA	rs2943650
102	Arm fat percentage	Hip OA	rs2954021
103	Arm fat percentage	Hip OA	rs301806
104	Arm fat percentage	Hip OA	rs34045894
105	Arm fat percentage	Hip OA	rs34331990
106	Arm fat percentage	Hip OA	rs34338229
107	Arm fat percentage	Hip OA	rs34417222
108	Arm fat percentage	Hip OA	rs34483452
109	Arm fat percentage	Hip OA	rs34580448
110	Arm fat percentage	Hip OA	rs34769775
111	Arm fat percentage	Hip OA	rs34811474
112	Arm fat percentage	Hip OA	rs34882821
113	Arm fat percentage	Hip OA	rs3734554
114	Arm fat percentage	Hip OA	rs3770821
115	Arm fat percentage	Hip OA	rs3771653
116	Arm fat percentage	Hip OA	rs3784699
117	Arm fat percentage	Hip OA	rs3803286
118	Arm fat percentage	Hip OA	rs3856595
119	Arm fat percentage	Hip OA	rs3923501
120	Arm fat percentage	Hip OA	rs40067
121	Arm fat percentage	Hip OA	rs4123668
122	Arm fat percentage	Hip OA	rs4246657
123	Arm fat percentage	Hip OA	rs429358
124	Arm fat percentage	Hip OA	rs4402589
125	Arm fat percentage	Hip OA	rs4450871
126	Arm fat percentage	Hip OA	rs4477562
127	Arm fat percentage	Hip OA	rs4519214
128	Arm fat percentage	Hip OA	rs4547132
129	Arm fat percentage	Hip OA	rs4549685
130	Arm fat percentage	Hip OA	rs4671328
131	Arm fat percentage	Hip OA	rs4727630
132	Arm fat percentage	Hip OA	rs4745359
133	Arm fat percentage	Hip OA	rs4777541
134	Arm fat percentage	Hip OA	rs477895
135	Arm fat percentage	Hip OA	rs4790841
136	Arm fat percentage	Hip OA	rs4864201
137	Arm fat percentage	Hip OA	rs4876611
138	Arm fat percentage	Hip OA	rs538656
139	Arm fat percentage	Hip OA	rs543874
140	Arm fat percentage	Hip OA	rs550057
141	Arm fat percentage	Hip OA	rs55714539
142	Arm fat percentage	Hip OA	rs56169792
143	Arm fat percentage	Hip OA	rs56375099
144	Arm fat percentage	Hip OA	rs56399737
145	Arm fat percentage	Hip OA	rs56803094
146	Arm fat percentage	Hip OA	rs57636386
147	Arm fat percentage	Hip OA	rs58120873
148	Arm fat percentage	Hip OA	rs58360798
149	Arm fat percentage	Hip OA	rs58824810
150	Arm fat percentage	Hip OA	rs59066241
151	Arm fat percentage	Hip OA	rs60764613
152	Arm fat percentage	Hip OA	rs61813324
153	Arm fat percentage	Hip OA	rs61871615
154	Arm fat percentage	Hip OA	rs62037365
155	Arm fat percentage	Hip OA	rs62106258
156	Arm fat percentage	Hip OA	rs62147189
157	Arm fat percentage	Hip OA	rs62178054
158	Arm fat percentage	Hip OA	rs62246314
159	Arm fat percentage	Hip OA	rs62261725
160	Arm fat percentage	Hip OA	rs62477684
161	Arm fat percentage	Hip OA	rs649648
162	Arm fat percentage	Hip OA	rs6534624
163	Arm fat percentage	Hip OA	rs6545714
164	Arm fat percentage	Hip OA	rs6548237
165	Arm fat percentage	Hip OA	rs6561937
166	Arm fat percentage	Hip OA	rs6575340
167	Arm fat percentage	Hip OA	rs6601527
168	Arm fat percentage	Hip OA	rs6658368
169	Arm fat percentage	Hip OA	rs66679256
170	Arm fat percentage	Hip OA	rs66833742
171	Arm fat percentage	Hip OA	rs668799
172	Arm fat percentage	Hip OA	rs6861649
173	Arm fat percentage	Hip OA	rs6887247
174	Arm fat percentage	Hip OA	rs6898357
175	Arm fat percentage	Hip OA	rs6927268
176	Arm fat percentage	Hip OA	rs7116641
177	Arm fat percentage	Hip OA	rs7124681
178	Arm fat percentage	Hip OA	rs7133378
179	Arm fat percentage	Hip OA	rs71658797
180	Arm fat percentage	Hip OA	rs7172082
181	Arm fat percentage	Hip OA	rs7201895
182	Arm fat percentage	Hip OA	rs7259070
183	Arm fat percentage	Hip OA	rs72817602
184	Arm fat percentage	Hip OA	rs72892910
185	Arm fat percentage	Hip OA	rs73213484
186	Arm fat percentage	Hip OA	rs7442885
187	Arm fat percentage	Hip OA	rs750090
188	Arm fat percentage	Hip OA	rs7516554
189	Arm fat percentage	Hip OA	rs75499503
190	Arm fat percentage	Hip OA	rs7580600
191	Arm fat percentage	Hip OA	rs7591494
192	Arm fat percentage	Hip OA	rs76040172
193	Arm fat percentage	Hip OA	rs7613261
194	Arm fat percentage	Hip OA	rs764729
195	Arm fat percentage	Hip OA	rs7649970
196	Arm fat percentage	Hip OA	rs76824303
197	Arm fat percentage	Hip OA	rs76929617
198	Arm fat percentage	Hip OA	rs7755574
199	Arm fat percentage	Hip OA	rs7758082
200	Arm fat percentage	Hip OA	rs7774
201	Arm fat percentage	Hip OA	rs7789450
202	Arm fat percentage	Hip OA	rs79113395
203	Arm fat percentage	Hip OA	rs7915723
204	Arm fat percentage	Hip OA	rs7925100
205	Arm fat percentage	Hip OA	rs7930275
206	Arm fat percentage	Hip OA	rs79535757
207	Arm fat percentage	Hip OA	rs7972728
208	Arm fat percentage	Hip OA	rs7987928
209	Arm fat percentage	Hip OA	rs80135947
210	Arm fat percentage	Hip OA	rs8078135
211	Arm fat percentage	Hip OA	rs8087074
212	Arm fat percentage	Hip OA	rs815163
213	Arm fat percentage	Hip OA	rs8192675
214	Arm fat percentage	Hip OA	rs845084
215	Arm fat percentage	Hip OA	rs879620
216	Arm fat percentage	Hip OA	rs9320823
217	Arm fat percentage	Hip OA	rs9342196
218	Arm fat percentage	Hip OA	rs935166
219	Arm fat percentage	Hip OA	rs945211
220	Arm fat percentage	Hip OA	rs9522183
221	Arm fat percentage	Hip OA	rs9522279
222	Arm fat percentage	Hip OA	rs9579775
223	Arm fat percentage	Hip OA	rs9584855
224	Arm fat percentage	Hip OA	rs9688977
225	Arm fat percentage	Hip OA	rs972283
226	Arm fat percentage	Hip OA	rs9770544
227	Arm fat percentage	Hip OA	rs9843653
228	Arm fat percentage	Hip OA	rs9906944
		outcome	SNP
1	Leg fat mass	Hip OA	rs1005551
2	Leg fat mass	Hip OA	rs10099330
3	Leg fat mass	Hip OA	rs10100245
4	Leg fat mass	Hip OA	rs10160769
5	Leg fat mass	Hip OA	rs10187101
6	Leg fat mass	Hip OA	rs10209821
7	Leg fat mass	Hip OA	rs1022185
8	Leg fat mass	Hip OA	rs1025065
9	Leg fat mass	Hip OA	rs10404726
10	Leg fat mass	Hip OA	rs10423928
11	Leg fat mass	Hip OA	rs10448179
12	Leg fat mass	Hip OA	rs10499014
13	Leg fat mass	Hip OA	rs10505836
14	Leg fat mass	Hip OA	rs10516044
15	Leg fat mass	Hip OA	rs1056441
16	Leg fat mass	Hip OA	rs1057042
17	Leg fat mass	Hip OA	rs10756798
18	Leg fat mass	Hip OA	rs10760277
19	Leg fat mass	Hip OA	rs10766451
20	Leg fat mass	Hip OA	rs10779795
21	Leg fat mass	Hip OA	rs10799778
22	Leg fat mass	Hip OA	rs10820852
23	Leg fat mass	Hip OA	rs10878349
24	Leg fat mass	Hip OA	rs10915840
25	Leg fat mass	Hip OA	rs10938397
26	Leg fat mass	Hip OA	rs10947793
27	Leg fat mass	Hip OA	rs10951992
28	Leg fat mass	Hip OA	rs10989067
29	Leg fat mass	Hip OA	rs10992854
30	Leg fat mass	Hip OA	rs11001963
31	Leg fat mass	Hip OA	rs11012732
32	Leg fat mass	Hip OA	rs11066028
33	Leg fat mass	Hip OA	rs1106761
34	Leg fat mass	Hip OA	rs11071646
35	Leg fat mass	Hip OA	rs11075252
36	Leg fat mass	Hip OA	rs11099020
37	Leg fat mass	Hip OA	rs11105842
38	Leg fat mass	Hip OA	rs111258054
39	Leg fat mass	Hip OA	rs11135450
40	Leg fat mass	Hip OA	rs11150745
41	Leg fat mass	Hip OA	rs11165643
42	Leg fat mass	Hip OA	rs111909661
43	Leg fat mass	Hip OA	rs11242730
44	Leg fat mass	Hip OA	rs11245344
45	Leg fat mass	Hip OA	rs113019802
46	Leg fat mass	Hip OA	rs113079574
47	Leg fat mass	Hip OA	rs113230003
48	Leg fat mass	Hip OA	rs113624107
49	Leg fat mass	Hip OA	rs113866544
50	Leg fat mass	Hip OA	rs115584674
51	Leg fat mass	Hip OA	rs11603984
52	Leg fat mass	Hip OA	rs11619722
53	Leg fat mass	Hip OA	rs11656076
54	Leg fat mass	Hip OA	rs11656758
55	Leg fat mass	Hip OA	rs11664848
56	Leg fat mass	Hip OA	rs1167311
57	Leg fat mass	Hip OA	rs11677279
58	Leg fat mass	Hip OA	rs11691869
59	Leg fat mass	Hip OA	rs11698185
60	Leg fat mass	Hip OA	rs11704728
61	Leg fat mass	Hip OA	rs117176448
62	Leg fat mass	Hip OA	rs11757278
63	Leg fat mass	Hip OA	rs11767811
64	Leg fat mass	Hip OA	rs11779446
65	Leg fat mass	Hip OA	rs1182199
66	Leg fat mass	Hip OA	rs11841757
67	Leg fat mass	Hip OA	rs11854132
68	Leg fat mass	Hip OA	rs11914525
69	Leg fat mass	Hip OA	rs12025220
70	Leg fat mass	Hip OA	rs12031634
71	Leg fat mass	Hip OA	rs12042959
72	Leg fat mass	Hip OA	rs12072739
73	Leg fat mass	Hip OA	rs12140153
74	Leg fat mass	Hip OA	rs12144626
75	Leg fat mass	Hip OA	rs12173616
76	Leg fat mass	Hip OA	rs12254441
77	Leg fat mass	Hip OA	rs12286929
78	Leg fat mass	Hip OA	rs1229984
79	Leg fat mass	Hip OA	rs12316080
80	Leg fat mass	Hip OA	rs12427047
81	Leg fat mass	Hip OA	rs12475388
82	Leg fat mass	Hip OA	rs12477385
83	Leg fat mass	Hip OA	rs12541408
84	Leg fat mass	Hip OA	rs1263629
85	Leg fat mass	Hip OA	rs12679106
86	Leg fat mass	Hip OA	rs1268403
87	Leg fat mass	Hip OA	rs12724928
88	Leg fat mass	Hip OA	rs12877270
89	Leg fat mass	Hip OA	rs12881629
90	Leg fat mass	Hip OA	rs12889080
91	Leg fat mass	Hip OA	rs12890931
92	Leg fat mass	Hip OA	rs12920259
93	Leg fat mass	Hip OA	rs12926311
94	Leg fat mass	Hip OA	rs1296328
95	Leg fat mass	Hip OA	rs13033310
96	Leg fat mass	Hip OA	rs13041173
97	Leg fat mass	Hip OA	rs13043475
98	Leg fat mass	Hip OA	rs13044335
99	Leg fat mass	Hip OA	rs13097918
100	Leg fat mass	Hip OA	rs13099083
101	Leg fat mass	Hip OA	rs13107325
102	Leg fat mass	Hip OA	rs1321519
103	Leg fat mass	Hip OA	rs13218383
104	Leg fat mass	Hip OA	rs1327259
105	Leg fat mass	Hip OA	rs13292699
106	Leg fat mass	Hip OA	rs1330199
107	Leg fat mass	Hip OA	rs13333747
108	Leg fat mass	Hip OA	rs13389219
109	Leg fat mass	Hip OA	rs13410783
110	Leg fat mass	Hip OA	rs13427822
111	Leg fat mass	Hip OA	rs1360201
112	Leg fat mass	Hip OA	rs1377184
113	Leg fat mass	Hip OA	rs1383723
114	Leg fat mass	Hip OA	rs140733155
115	Leg fat mass	Hip OA	rs1412239
116	Leg fat mass	Hip OA	rs143121872
117	Leg fat mass	Hip OA	rs1436348
118	Leg fat mass	Hip OA	rs1441264
119	Leg fat mass	Hip OA	rs1446585
120	Leg fat mass	Hip OA	rs1458156
121	Leg fat mass	Hip OA	rs1477290
122	Leg fat mass	Hip OA	rs147730268
123	Leg fat mass	Hip OA	rs148636479
124	Leg fat mass	Hip OA	rs1502317
125	Leg fat mass	Hip OA	rs1554654
126	Leg fat mass	Hip OA	rs1557100
127	Leg fat mass	Hip OA	rs1568488
128	Leg fat mass	Hip OA	rs1619442
129	Leg fat mass	Hip OA	rs16916303
130	Leg fat mass	Hip OA	rs16996657
131	Leg fat mass	Hip OA	rs17024393
132	Leg fat mass	Hip OA	rs17056301
133	Leg fat mass	Hip OA	rs17149254
134	Leg fat mass	Hip OA	rs17193211
135	Leg fat mass	Hip OA	rs17270216
136	Leg fat mass	Hip OA	rs17399739
137	Leg fat mass	Hip OA	rs1743767
138	Leg fat mass	Hip OA	rs17513752
139	Leg fat mass	Hip OA	rs17668356
140	Leg fat mass	Hip OA	rs17744603
141	Leg fat mass	Hip OA	rs1778830
142	Leg fat mass	Hip OA	rs17814208
143	Leg fat mass	Hip OA	rs1782508
144	Leg fat mass	Hip OA	rs1788808
145	Leg fat mass	Hip OA	rs1801282
146	Leg fat mass	Hip OA	rs1814592
147	Leg fat mass	Hip OA	rs183063
148	Leg fat mass	Hip OA	rs1861410
149	Leg fat mass	Hip OA	rs1871329
150	Leg fat mass	Hip OA	rs1871745
151	Leg fat mass	Hip OA	rs1889490
152	Leg fat mass	Hip OA	rs1899689
153	Leg fat mass	Hip OA	rs1945160
154	Leg fat mass	Hip OA	rs1945391
155	Leg fat mass	Hip OA	rs1964675
156	Leg fat mass	Hip OA	rs197374
157	Leg fat mass	Hip OA	rs2051559
158	Leg fat mass	Hip OA	rs2052607
159	Leg fat mass	Hip OA	rs2072413
160	Leg fat mass	Hip OA	rs208477
161	Leg fat mass	Hip OA	rs2111281
162	Leg fat mass	Hip OA	rs2120450
163	Leg fat mass	Hip OA	rs2133561
164	Leg fat mass	Hip OA	rs2143175
165	Leg fat mass	Hip OA	rs215634
166	Leg fat mass	Hip OA	rs2156675
167	Leg fat mass	Hip OA	rs2169935
168	Leg fat mass	Hip OA	rs2172131
169	Leg fat mass	Hip OA	rs217672
170	Leg fat mass	Hip OA	rs2209514
171	Leg fat mass	Hip OA	rs2216931
172	Leg fat mass	Hip OA	rs2283093
173	Leg fat mass	Hip OA	rs2289379
174	Leg fat mass	Hip OA	rs2291127
175	Leg fat mass	Hip OA	rs2292238
176	Leg fat mass	Hip OA	rs2307111
177	Leg fat mass	Hip OA	rs2425847
178	Leg fat mass	Hip OA	rs2433733
179	Leg fat mass	Hip OA	rs245767
180	Leg fat mass	Hip OA	rs252749
181	Leg fat mass	Hip OA	rs2568958
182	Leg fat mass	Hip OA	rs2606227
183	Leg fat mass	Hip OA	rs2660241
184	Leg fat mass	Hip OA	rs2678204
185	Leg fat mass	Hip OA	rs2726036
186	Leg fat mass	Hip OA	rs274111
187	Leg fat mass	Hip OA	rs2744938
188	Leg fat mass	Hip OA	rs2802295
189	Leg fat mass	Hip OA	rs28350
190	Leg fat mass	Hip OA	rs28366156
191	Leg fat mass	Hip OA	rs284532
192	Leg fat mass	Hip OA	rs28457808
193	Leg fat mass	Hip OA	rs2846139
194	Leg fat mass	Hip OA	rs2861685
195	Leg fat mass	Hip OA	rs28711392
196	Leg fat mass	Hip OA	rs2920939
197	Leg fat mass	Hip OA	rs2954021
198	Leg fat mass	Hip OA	rs2964023
199	Leg fat mass	Hip OA	rs3113509
200	Leg fat mass	Hip OA	rs329118
201	Leg fat mass	Hip OA	rs34045288
202	Leg fat mass	Hip OA	rs34234296
203	Leg fat mass	Hip OA	rs34517439
204	Leg fat mass	Hip OA	rs34769775
205	Leg fat mass	Hip OA	rs34801745
206	Leg fat mass	Hip OA	rs34811474
207	Leg fat mass	Hip OA	rs35184536
208	Leg fat mass	Hip OA	rs35513882
209	Leg fat mass	Hip OA	rs35519679
210	Leg fat mass	Hip OA	rs35589149
211	Leg fat mass	Hip OA	rs35792595
212	Leg fat mass	Hip OA	rs35867081
213	Leg fat mass	Hip OA	rs36007635
214	Leg fat mass	Hip OA	rs361222
215	Leg fat mass	Hip OA	rs372519
216	Leg fat mass	Hip OA	rs3730071
217	Leg fat mass	Hip OA	rs3737992
218	Leg fat mass	Hip OA	rs3764002
219	Leg fat mass	Hip OA	rs3764625
220	Leg fat mass	Hip OA	rs3766823
221	Leg fat mass	Hip OA	rs3774063
222	Leg fat mass	Hip OA	rs3803286
223	Leg fat mass	Hip OA	rs383701
224	Leg fat mass	Hip OA	rs3845344
225	Leg fat mass	Hip OA	rs396354
226	Leg fat mass	Hip OA	rs40071
227	Leg fat mass	Hip OA	rs4055791
228	Leg fat mass	Hip OA	rs4088476
229	Leg fat mass	Hip OA	rs41350349
230	Leg fat mass	Hip OA	rs4240326
231	Leg fat mass	Hip OA	rs4266606
232	Leg fat mass	Hip OA	rs4290163
233	Leg fat mass	Hip OA	rs429343
234	Leg fat mass	Hip OA	rs429358
235	Leg fat mass	Hip OA	rs4307239
236	Leg fat mass	Hip OA	rs4419475
237	Leg fat mass	Hip OA	rs4430672
238	Leg fat mass	Hip OA	rs4482463
239	Leg fat mass	Hip OA	rs4485425
240	Leg fat mass	Hip OA	rs4561038
241	Leg fat mass	Hip OA	rs4672338
242	Leg fat mass	Hip OA	rs4718964
243	Leg fat mass	Hip OA	rs4776970
244	Leg fat mass	Hip OA	rs4790292
245	Leg fat mass	Hip OA	rs4808762
246	Leg fat mass	Hip OA	rs4820323
247	Leg fat mass	Hip OA	rs4842920
248	Leg fat mass	Hip OA	rs4876611
249	Leg fat mass	Hip OA	rs4881171
250	Leg fat mass	Hip OA	rs4924136
251	Leg fat mass	Hip OA	rs4936175
252	Leg fat mass	Hip OA	rs494048
253	Leg fat mass	Hip OA	rs4947584
254	Leg fat mass	Hip OA	rs4958702
255	Leg fat mass	Hip OA	rs529200
256	Leg fat mass	Hip OA	rs530255
257	Leg fat mass	Hip OA	rs543874
258	Leg fat mass	Hip OA	rs55707359
259	Leg fat mass	Hip OA	rs55726687
260	Leg fat mass	Hip OA	rs56094641
261	Leg fat mass	Hip OA	rs56203622
262	Leg fat mass	Hip OA	rs56356382
263	Leg fat mass	Hip OA	rs56399737
264	Leg fat mass	Hip OA	rs57636386
265	Leg fat mass	Hip OA	rs577525
266	Leg fat mass	Hip OA	rs57803
267	Leg fat mass	Hip OA	rs57989773
268	Leg fat mass	Hip OA	rs58862095
269	Leg fat mass	Hip OA	rs61023343
270	Leg fat mass	Hip OA	rs6103254
271	Leg fat mass	Hip OA	rs61742688
272	Leg fat mass	Hip OA	rs61754230
273	Leg fat mass	Hip OA	rs61813324
274	Leg fat mass	Hip OA	rs61828088
275	Leg fat mass	Hip OA	rs61903695
276	Leg fat mass	Hip OA	rs61969510
277	Leg fat mass	Hip OA	rs61992671
278	Leg fat mass	Hip OA	rs62072665
279	Leg fat mass	Hip OA	rs62107261
280	Leg fat mass	Hip OA	rs62182430
281	Leg fat mass	Hip OA	rs62396185
282	Leg fat mass	Hip OA	rs6265
283	Leg fat mass	Hip OA	rs6444950
284	Leg fat mass	Hip OA	rs6461999
285	Leg fat mass	Hip OA	rs6495017
286	Leg fat mass	Hip OA	rs6561937
287	Leg fat mass	Hip OA	rs6567160
288	Leg fat mass	Hip OA	rs6569648
289	Leg fat mass	Hip OA	rs6575340
290	Leg fat mass	Hip OA	rs6594682
291	Leg fat mass	Hip OA	rs6688826
292	Leg fat mass	Hip OA	rs66954327
293	Leg fat mass	Hip OA	rs6715925
294	Leg fat mass	Hip OA	rs6744646
295	Leg fat mass	Hip OA	rs67609008
296	Leg fat mass	Hip OA	rs67913249
297	Leg fat mass	Hip OA	rs6847975
298	Leg fat mass	Hip OA	rs6861649
299	Leg fat mass	Hip OA	rs6938973
300	Leg fat mass	Hip OA	rs698147
301	Leg fat mass	Hip OA	rs7027304
302	Leg fat mass	Hip OA	rs7034554
303	Leg fat mass	Hip OA	rs7038943
304	Leg fat mass	Hip OA	rs7070670
305	Leg fat mass	Hip OA	rs7097348
306	Leg fat mass	Hip OA	rs7124681
307	Leg fat mass	Hip OA	rs7132908
308	Leg fat mass	Hip OA	rs71495038
309	Leg fat mass	Hip OA	rs719802
310	Leg fat mass	Hip OA	rs7206608
311	Leg fat mass	Hip OA	rs7218014
312	Leg fat mass	Hip OA	rs7258937
313	Leg fat mass	Hip OA	rs7259070
314	Leg fat mass	Hip OA	rs72634826
315	Leg fat mass	Hip OA	rs72739240
316	Leg fat mass	Hip OA	rs72866851
317	Leg fat mass	Hip OA	rs72892910
318	Leg fat mass	Hip OA	rs72913721
319	Leg fat mass	Hip OA	rs73026725
320	Leg fat mass	Hip OA	rs73052033
321	Leg fat mass	Hip OA	rs7321331
322	Leg fat mass	Hip OA	rs73213484
323	Leg fat mass	Hip OA	rs73985439
324	Leg fat mass	Hip OA	rs7442885
325	Leg fat mass	Hip OA	rs7460093
326	Leg fat mass	Hip OA	rs7537581
327	Leg fat mass	Hip OA	rs754635
328	Leg fat mass	Hip OA	rs75557510
329	Leg fat mass	Hip OA	rs756717
330	Leg fat mass	Hip OA	rs7575523
331	Leg fat mass	Hip OA	rs7619139
332	Leg fat mass	Hip OA	rs76702514
333	Leg fat mass	Hip OA	rs7683836
334	Leg fat mass	Hip OA	rs76895963
335	Leg fat mass	Hip OA	rs77149883
336	Leg fat mass	Hip OA	rs7765393
337	Leg fat mass	Hip OA	rs7774
338	Leg fat mass	Hip OA	rs78081111
339	Leg fat mass	Hip OA	rs7828631
340	Leg fat mass	Hip OA	rs784257
341	Leg fat mass	Hip OA	rs7893571
342	Leg fat mass	Hip OA	rs7916385
343	Leg fat mass	Hip OA	rs79197301
344	Leg fat mass	Hip OA	rs79246548
345	Leg fat mass	Hip OA	rs7944782
346	Leg fat mass	Hip OA	rs79518326
347	Leg fat mass	Hip OA	rs7966251
348	Leg fat mass	Hip OA	rs7967402
349	Leg fat mass	Hip OA	rs801738
350	Leg fat mass	Hip OA	rs8020365
351	Leg fat mass	Hip OA	rs803973
352	Leg fat mass	Hip OA	rs8059619
353	Leg fat mass	Hip OA	rs8078135
354	Leg fat mass	Hip OA	rs8089514
355	Leg fat mass	Hip OA	rs8093356
356	Leg fat mass	Hip OA	rs8096564
357	Leg fat mass	Hip OA	rs8132491
358	Leg fat mass	Hip OA	rs815163
359	Leg fat mass	Hip OA	rs854917
360	Leg fat mass	Hip OA	rs862320
361	Leg fat mass	Hip OA	rs879620
362	Leg fat mass	Hip OA	rs900448
363	Leg fat mass	Hip OA	rs922654
364	Leg fat mass	Hip OA	rs9289630
365	Leg fat mass	Hip OA	rs9294260
366	Leg fat mass	Hip OA	rs9381198
367	Leg fat mass	Hip OA	rs9381198
368	Leg fat mass	Hip OA	rs9421249
369	Leg fat mass	Hip OA	rs9449999
370	Leg fat mass	Hip OA	rs9480184
371	Leg fat mass	Hip OA	rs9522183
372	Leg fat mass	Hip OA	rs9522279
373	Leg fat mass	Hip OA	rs9568867
374	Leg fat mass	Hip OA	rs9571687
375	Leg fat mass	Hip OA	rs9615937
376	Leg fat mass	Hip OA	rs9673839
377	Leg fat mass	Hip OA	rs9783304
378	Leg fat mass	Hip OA	rs9788550
379	Leg fat mass	Hip OA	rs9835574
380	Leg fat mass	Hip OA	rs9839081
381	Leg fat mass	Hip OA	rs9843653
382	Leg fat mass	Hip OA	rs9866090
383	Leg fat mass	Hip OA	rs9917946
384	Leg fat mass	Hip OA	rs9944241
385	Leg fat mass	Hip OA	rs9951619
386	Leg fat mass	Hip OA	rs9955276
387	Leg fat mass	Hip OA	rs9968060
		outcome	SNP
1	Leg fat-free mass	Hip OA	rs10058393
2	Leg fat-free mass	Hip OA	rs1014718
3	Leg fat-free mass	Hip OA	rs10202845
4	Leg fat-free mass	Hip OA	rs10211596
5	Leg fat-free mass	Hip OA	rs10236214
6	Leg fat-free mass	Hip OA	rs10269774
7	Leg fat-free mass	Hip OA	rs10401784
8	Leg fat-free mass	Hip OA	rs10457469
9	Leg fat-free mass	Hip OA	rs1047891
10	Leg fat-free mass	Hip OA	rs1049193
11	Leg fat-free mass	Hip OA	rs10511111
12	Leg fat-free mass	Hip OA	rs1064213
13	Leg fat-free mass	Hip OA	rs10775348
14	Leg fat-free mass	Hip OA	rs10780905
15	Leg fat-free mass	Hip OA	rs10803955
16	Leg fat-free mass	Hip OA	rs10835372
17	Leg fat-free mass	Hip OA	rs10843397
18	Leg fat-free mass	Hip OA	rs10845408
19	Leg fat-free mass	Hip OA	rs10858923
20	Leg fat-free mass	Hip OA	rs10861681
21	Leg fat-free mass	Hip OA	rs10887571
22	Leg fat-free mass	Hip OA	rs10899768
23	Leg fat-free mass	Hip OA	rs10914462
24	Leg fat-free mass	Hip OA	rs10920678
25	Leg fat-free mass	Hip OA	rs10938398
26	Leg fat-free mass	Hip OA	rs10953083
27	Leg fat-free mass	Hip OA	rs10958683
28	Leg fat-free mass	Hip OA	rs10975935
29	Leg fat-free mass	Hip OA	rs10979612
30	Leg fat-free mass	Hip OA	rs10995366
31	Leg fat-free mass	Hip OA	rs11014285
32	Leg fat-free mass	Hip OA	rs11016737
33	Leg fat-free mass	Hip OA	rs11030112
34	Leg fat-free mass	Hip OA	rs11042725
35	Leg fat-free mass	Hip OA	rs11049684
36	Leg fat-free mass	Hip OA	rs11052457
37	Leg fat-free mass	Hip OA	rs11060406
38	Leg fat-free mass	Hip OA	rs11065015
39	Leg fat-free mass	Hip OA	rs11065979
40	Leg fat-free mass	Hip OA	rs11071182
41	Leg fat-free mass	Hip OA	rs1108548
42	Leg fat-free mass	Hip OA	rs11097755
43	Leg fat-free mass	Hip OA	rs111598585
44	Leg fat-free mass	Hip OA	rs111636812
45	Leg fat-free mass	Hip OA	rs111640872
46	Leg fat-free mass	Hip OA	rs11175891
47	Leg fat-free mass	Hip OA	rs111821073
48	Leg fat-free mass	Hip OA	rs11191515
49	Leg fat-free mass	Hip OA	rs11205354
50	Leg fat-free mass	Hip OA	rs112069922
51	Leg fat-free mass	Hip OA	rs11243202
52	Leg fat-free mass	Hip OA	rs11245450
53	Leg fat-free mass	Hip OA	rs112560164
54	Leg fat-free mass	Hip OA	rs112685832
55	Leg fat-free mass	Hip OA	rs112758380
56	Leg fat-free mass	Hip OA	rs112875651
57	Leg fat-free mass	Hip OA	rs112957890
58	Leg fat-free mass	Hip OA	rs113684968
59	Leg fat-free mass	Hip OA	rs114056237
60	Leg fat-free mass	Hip OA	rs114949263
61	Leg fat-free mass	Hip OA	rs11496125
62	Leg fat-free mass	Hip OA	rs11516134
63	Leg fat-free mass	Hip OA	rs115179432
64	Leg fat-free mass	Hip OA	rs11545482
65	Leg fat-free mass	Hip OA	rs11578046
66	Leg fat-free mass	Hip OA	rs11590254
67	Leg fat-free mass	Hip OA	rs11616283
68	Leg fat-free mass	Hip OA	rs11622562
69	Leg fat-free mass	Hip OA	rs11627567
70	Leg fat-free mass	Hip OA	rs11651809
71	Leg fat-free mass	Hip OA	rs11695471
72	Leg fat-free mass	Hip OA	rs11709402
73	Leg fat-free mass	Hip OA	rs117169657
74	Leg fat-free mass	Hip OA	rs117206167
75	Leg fat-free mass	Hip OA	rs11738728
76	Leg fat-free mass	Hip OA	rs117451679
77	Leg fat-free mass	Hip OA	rs117543413
78	Leg fat-free mass	Hip OA	rs11761240
79	Leg fat-free mass	Hip OA	rs11778491
80	Leg fat-free mass	Hip OA	rs11785562
81	Leg fat-free mass	Hip OA	rs11794152
82	Leg fat-free mass	Hip OA	rs117944670
83	Leg fat-free mass	Hip OA	rs118173451
84	Leg fat-free mass	Hip OA	rs118187244
85	Leg fat-free mass	Hip OA	rs11855017
86	Leg fat-free mass	Hip OA	rs1187328
87	Leg fat-free mass	Hip OA	rs11880992
88	Leg fat-free mass	Hip OA	rs11945720
89	Leg fat-free mass	Hip OA	rs12001437
90	Leg fat-free mass	Hip OA	rs12041740
91	Leg fat-free mass	Hip OA	rs12051245
92	Leg fat-free mass	Hip OA	rs12099669
93	Leg fat-free mass	Hip OA	rs12123505
94	Leg fat-free mass	Hip OA	rs12140153
95	Leg fat-free mass	Hip OA	rs1218822
96	Leg fat-free mass	Hip OA	rs12238669
97	Leg fat-free mass	Hip OA	rs12273579
98	Leg fat-free mass	Hip OA	rs12364470
99	Leg fat-free mass	Hip OA	rs1243873
100	Leg fat-free mass	Hip OA	rs12519532
101	Leg fat-free mass	Hip OA	rs12543207
102	Leg fat-free mass	Hip OA	rs1260326
103	Leg fat-free mass	Hip OA	rs1266876
104	Leg fat-free mass	Hip OA	rs12713004
105	Leg fat-free mass	Hip OA	rs12731187
106	Leg fat-free mass	Hip OA	rs12731454
107	Leg fat-free mass	Hip OA	rs12777893
108	Leg fat-free mass	Hip OA	rs12879423
109	Leg fat-free mass	Hip OA	rs12889702
110	Leg fat-free mass	Hip OA	rs12906197
111	Leg fat-free mass	Hip OA	rs12914705
112	Leg fat-free mass	Hip OA	rs12947653
113	Leg fat-free mass	Hip OA	rs1296328
114	Leg fat-free mass	Hip OA	rs13039956
115	Leg fat-free mass	Hip OA	rs13059004
116	Leg fat-free mass	Hip OA	rs13180309
117	Leg fat-free mass	Hip OA	rs13209685
118	Leg fat-free mass	Hip OA	rs13272451
119	Leg fat-free mass	Hip OA	rs13282247
120	Leg fat-free mass	Hip OA	rs13430869
121	Leg fat-free mass	Hip OA	rs1360285
122	Leg fat-free mass	Hip OA	rs1369869
123	Leg fat-free mass	Hip OA	rs1374370
124	Leg fat-free mass	Hip OA	rs1376750
125	Leg fat-free mass	Hip OA	rs139919928
126	Leg fat-free mass	Hip OA	rs1412234
127	Leg fat-free mass	Hip OA	rs1418433
128	Leg fat-free mass	Hip OA	rs143384
129	Leg fat-free mass	Hip OA	rs1443536
130	Leg fat-free mass	Hip OA	rs1443749
131	Leg fat-free mass	Hip OA	rs146851424
132	Leg fat-free mass	Hip OA	rs147448400
133	Leg fat-free mass	Hip OA	rs1477890
134	Leg fat-free mass	Hip OA	rs1517037
135	Leg fat-free mass	Hip OA	rs1539312
136	Leg fat-free mass	Hip OA	rs1542224
137	Leg fat-free mass	Hip OA	rs1557339
138	Leg fat-free mass	Hip OA	rs1573891
139	Leg fat-free mass	Hip OA	rs1657222
140	Leg fat-free mass	Hip OA	rs16905901
141	Leg fat-free mass	Hip OA	rs16996657
142	Leg fat-free mass	Hip OA	rs17010957
143	Leg fat-free mass	Hip OA	rs17024393
144	Leg fat-free mass	Hip OA	rs17115481
145	Leg fat-free mass	Hip OA	rs17157112
146	Leg fat-free mass	Hip OA	rs17197114
147	Leg fat-free mass	Hip OA	rs17246129
148	Leg fat-free mass	Hip OA	rs17361789
149	Leg fat-free mass	Hip OA	rs17363646
150	Leg fat-free mass	Hip OA	rs17491275
151	Leg fat-free mass	Hip OA	rs17551974
152	Leg fat-free mass	Hip OA	rs17789218
153	Leg fat-free mass	Hip OA	rs1780672
154	Leg fat-free mass	Hip OA	rs1789167
155	Leg fat-free mass	Hip OA	rs1813212
156	Leg fat-free mass	Hip OA	rs182236268
157	Leg fat-free mass	Hip OA	rs183041
158	Leg fat-free mass	Hip OA	rs1837367
159	Leg fat-free mass	Hip OA	rs1889431
160	Leg fat-free mass	Hip OA	rs1910466
161	Leg fat-free mass	Hip OA	rs1923766
162	Leg fat-free mass	Hip OA	rs1924936
163	Leg fat-free mass	Hip OA	rs1951455
164	Leg fat-free mass	Hip OA	rs2005172
165	Leg fat-free mass	Hip OA	rs2007022
166	Leg fat-free mass	Hip OA	rs2016469
167	Leg fat-free mass	Hip OA	rs2045767
168	Leg fat-free mass	Hip OA	rs2066295
169	Leg fat-free mass	Hip OA	rs2075171
170	Leg fat-free mass	Hip OA	rs2102278
171	Leg fat-free mass	Hip OA	rs2122823
172	Leg fat-free mass	Hip OA	rs2140046
173	Leg fat-free mass	Hip OA	rs2147905
174	Leg fat-free mass	Hip OA	rs2225226
175	Leg fat-free mass	Hip OA	rs2229840
176	Leg fat-free mass	Hip OA	rs2230033
177	Leg fat-free mass	Hip OA	rs2235699
178	Leg fat-free mass	Hip OA	rs2238435
179	Leg fat-free mass	Hip OA	rs224143
180	Leg fat-free mass	Hip OA	rs2252720
181	Leg fat-free mass	Hip OA	rs2252909
182	Leg fat-free mass	Hip OA	rs2270894
183	Leg fat-free mass	Hip OA	rs2276190
184	Leg fat-free mass	Hip OA	rs2277138
185	Leg fat-free mass	Hip OA	rs2281175
186	Leg fat-free mass	Hip OA	rs2284932
187	Leg fat-free mass	Hip OA	rs2287547
188	Leg fat-free mass	Hip OA	rs2291256
189	Leg fat-free mass	Hip OA	rs2293576
190	Leg fat-free mass	Hip OA	rs2296316
191	Leg fat-free mass	Hip OA	rs2298200
192	Leg fat-free mass	Hip OA	rs2307111
193	Leg fat-free mass	Hip OA	rs2369068
194	Leg fat-free mass	Hip OA	rs2369463
195	Leg fat-free mass	Hip OA	rs2395792
196	Leg fat-free mass	Hip OA	rs2411453
197	Leg fat-free mass	Hip OA	rs2422054
198	Leg fat-free mass	Hip OA	rs2455561
199	Leg fat-free mass	Hip OA	rs2482357
200	Leg fat-free mass	Hip OA	rs2524137
201	Leg fat-free mass	Hip OA	rs252937
202	Leg fat-free mass	Hip OA	rs2533879
203	Leg fat-free mass	Hip OA	rs2568958
204	Leg fat-free mass	Hip OA	rs2569993
205	Leg fat-free mass	Hip OA	rs2611732
206	Leg fat-free mass	Hip OA	rs2615075
207	Leg fat-free mass	Hip OA	rs2647268
208	Leg fat-free mass	Hip OA	rs2676298
209	Leg fat-free mass	Hip OA	rs2678204
210	Leg fat-free mass	Hip OA	rs2699433
211	Leg fat-free mass	Hip OA	rs2735559
212	Leg fat-free mass	Hip OA	rs2737218
213	Leg fat-free mass	Hip OA	rs2740761
214	Leg fat-free mass	Hip OA	rs2744700
215	Leg fat-free mass	Hip OA	rs2744956
216	Leg fat-free mass	Hip OA	rs2789370
217	Leg fat-free mass	Hip OA	rs28457693
218	Leg fat-free mass	Hip OA	rs284662
219	Leg fat-free mass	Hip OA	rs28605759
220	Leg fat-free mass	Hip OA	rs286501
221	Leg fat-free mass	Hip OA	rs2866719
222	Leg fat-free mass	Hip OA	rs2884345
223	Leg fat-free mass	Hip OA	rs2952615
224	Leg fat-free mass	Hip OA	rs2978360
225	Leg fat-free mass	Hip OA	rs2979655
226	Leg fat-free mass	Hip OA	rs30235
227	Leg fat-free mass	Hip OA	rs310796
228	Leg fat-free mass	Hip OA	rs3110496
229	Leg fat-free mass	Hip OA	rs3116201
230	Leg fat-free mass	Hip OA	rs3212260
231	Leg fat-free mass	Hip OA	rs332162
232	Leg fat-free mass	Hip OA	rs34017457
233	Leg fat-free mass	Hip OA	rs34028346
234	Leg fat-free mass	Hip OA	rs34055910
235	Leg fat-free mass	Hip OA	rs34118426
236	Leg fat-free mass	Hip OA	rs34517439
237	Leg fat-free mass	Hip OA	rs34693680
238	Leg fat-free mass	Hip OA	rs34772064
239	Leg fat-free mass	Hip OA	rs34776209
240	Leg fat-free mass	Hip OA	rs34848742
241	Leg fat-free mass	Hip OA	rs34879158
242	Leg fat-free mass	Hip OA	rs35050648
243	Leg fat-free mass	Hip OA	rs35105141
244	Leg fat-free mass	Hip OA	rs35186585
245	Leg fat-free mass	Hip OA	rs35375873
246	Leg fat-free mass	Hip OA	rs35506085
247	Leg fat-free mass	Hip OA	rs357486
248	Leg fat-free mass	Hip OA	rs357868
249	Leg fat-free mass	Hip OA	rs35874463
250	Leg fat-free mass	Hip OA	rs35990522
251	Leg fat-free mass	Hip OA	rs36000545
252	Leg fat-free mass	Hip OA	rs36012032
253	Leg fat-free mass	Hip OA	rs36100359
254	Leg fat-free mass	Hip OA	rs365352
255	Leg fat-free mass	Hip OA	rs3736984
256	Leg fat-free mass	Hip OA	rs3743254
257	Leg fat-free mass	Hip OA	rs3744806
258	Leg fat-free mass	Hip OA	rs3751837
259	Leg fat-free mass	Hip OA	rs3803575
260	Leg fat-free mass	Hip OA	rs380803
261	Leg fat-free mass	Hip OA	rs3809570
262	Leg fat-free mass	Hip OA	rs3810291
263	Leg fat-free mass	Hip OA	rs3822742
264	Leg fat-free mass	Hip OA	rs3823674
265	Leg fat-free mass	Hip OA	rs3845344
266	Leg fat-free mass	Hip OA	rs3853252
267	Leg fat-free mass	Hip OA	rs390801
268	Leg fat-free mass	Hip OA	rs3990738
269	Leg fat-free mass	Hip OA	rs4073717
270	Leg fat-free mass	Hip OA	rs41311445
271	Leg fat-free mass	Hip OA	rs4148155
272	Leg fat-free mass	Hip OA	rs4235012
273	Leg fat-free mass	Hip OA	rs4240326
274	Leg fat-free mass	Hip OA	rs4242244
275	Leg fat-free mass	Hip OA	rs4282339
276	Leg fat-free mass	Hip OA	rs4392169
277	Leg fat-free mass	Hip OA	rs4525525
278	Leg fat-free mass	Hip OA	rs4552110
279	Leg fat-free mass	Hip OA	rs4567604
280	Leg fat-free mass	Hip OA	rs4635681
281	Leg fat-free mass	Hip OA	rs4653016
282	Leg fat-free mass	Hip OA	rs4715207
283	Leg fat-free mass	Hip OA	rs4733724
284	Leg fat-free mass	Hip OA	rs4735766
285	Leg fat-free mass	Hip OA	rs4744255
286	Leg fat-free mass	Hip OA	rs475390
287	Leg fat-free mass	Hip OA	rs4782286
288	Leg fat-free mass	Hip OA	rs4808845
289	Leg fat-free mass	Hip OA	rs4819021
290	Leg fat-free mass	Hip OA	rs4865956
291	Leg fat-free mass	Hip OA	rs4883723
292	Leg fat-free mass	Hip OA	rs4899012
293	Leg fat-free mass	Hip OA	rs4903278
294	Leg fat-free mass	Hip OA	rs4955999
295	Leg fat-free mass	Hip OA	rs4973924
296	Leg fat-free mass	Hip OA	rs4974223
297	Leg fat-free mass	Hip OA	rs4976262
298	Leg fat-free mass	Hip OA	rs4980826
299	Leg fat-free mass	Hip OA	rs5017213
300	Leg fat-free mass	Hip OA	rs505575
301	Leg fat-free mass	Hip OA	rs508347
302	Leg fat-free mass	Hip OA	rs512692
303	Leg fat-free mass	Hip OA	rs529736
304	Leg fat-free mass	Hip OA	rs532499
305	Leg fat-free mass	Hip OA	rs5396
306	Leg fat-free mass	Hip OA	rs543874
307	Leg fat-free mass	Hip OA	rs55726687
308	Leg fat-free mass	Hip OA	rs55758152
309	Leg fat-free mass	Hip OA	rs55831773
310	Leg fat-free mass	Hip OA	rs55854145
311	Leg fat-free mass	Hip OA	rs55887408
312	Leg fat-free mass	Hip OA	rs56094641
313	Leg fat-free mass	Hip OA	rs56254146
314	Leg fat-free mass	Hip OA	rs56304870
315	Leg fat-free mass	Hip OA	rs56383938
316	Leg fat-free mass	Hip OA	rs56676529
317	Leg fat-free mass	Hip OA	rs57126421
318	Leg fat-free mass	Hip OA	rs5752989
319	Leg fat-free mass	Hip OA	rs57636386
320	Leg fat-free mass	Hip OA	rs5771118
321	Leg fat-free mass	Hip OA	rs58584712
322	Leg fat-free mass	Hip OA	rs58857770
323	Leg fat-free mass	Hip OA	rs599004
324	Leg fat-free mass	Hip OA	rs59985551
325	Leg fat-free mass	Hip OA	rs60223575
326	Leg fat-free mass	Hip OA	rs6026578
327	Leg fat-free mass	Hip OA	rs6084183
328	Leg fat-free mass	Hip OA	rs6124249
329	Leg fat-free mass	Hip OA	rs6136938
330	Leg fat-free mass	Hip OA	rs6142059
331	Leg fat-free mass	Hip OA	rs61729527
332	Leg fat-free mass	Hip OA	rs61878760
333	Leg fat-free mass	Hip OA	rs61941043
334	Leg fat-free mass	Hip OA	rs61992671
335	Leg fat-free mass	Hip OA	rs62064607
336	Leg fat-free mass	Hip OA	rs62070645
337	Leg fat-free mass	Hip OA	rs62246311
338	Leg fat-free mass	Hip OA	rs6235
339	Leg fat-free mass	Hip OA	rs62425398
340	Leg fat-free mass	Hip OA	rs62515438
341	Leg fat-free mass	Hip OA	rs62621197
342	Leg fat-free mass	Hip OA	rs62621812
343	Leg fat-free mass	Hip OA	rs6435043
344	Leg fat-free mass	Hip OA	rs6437277
345	Leg fat-free mass	Hip OA	rs6505044
346	Leg fat-free mass	Hip OA	rs6514066
347	Leg fat-free mass	Hip OA	rs6567160
348	Leg fat-free mass	Hip OA	rs6570509
349	Leg fat-free mass	Hip OA	rs6575340
350	Leg fat-free mass	Hip OA	rs6585827
351	Leg fat-free mass	Hip OA	rs6591
352	Leg fat-free mass	Hip OA	rs66462629
353	Leg fat-free mass	Hip OA	rs6669139
354	Leg fat-free mass	Hip OA	rs6675441
355	Leg fat-free mass	Hip OA	rs67141907
356	Leg fat-free mass	Hip OA	rs6743060
357	Leg fat-free mass	Hip OA	rs67551338
358	Leg fat-free mass	Hip OA	rs6761949
359	Leg fat-free mass	Hip OA	rs6762578
360	Leg fat-free mass	Hip OA	rs6779752
361	Leg fat-free mass	Hip OA	rs6800021
362	Leg fat-free mass	Hip OA	rs68156080
363	Leg fat-free mass	Hip OA	rs6821305
364	Leg fat-free mass	Hip OA	rs6840229
365	Leg fat-free mass	Hip OA	rs6860245
366	Leg fat-free mass	Hip OA	rs6873192
367	Leg fat-free mass	Hip OA	rs6874130
368	Leg fat-free mass	Hip OA	rs6874142
[truncated: 2,384 more rows]

## Sheet: knee or hip OA
	exposure	outcome	SNP
1	Weight	Knee or hip OA	rs1006353
2	Weight	Knee or hip OA	rs10938397
3	Weight	Knee or hip OA	rs1421085
4	Weight	Knee or hip OA	rs2867131
5	Weight	Knee or hip OA	rs4129299
6	Weight	Knee or hip OA	rs543874
7	Weight	Knee or hip OA	rs6091540
8	Weight	Knee or hip OA	rs6567160
9	Weight	Knee or hip OA	rs6763931
10	Weight	Knee or hip OA	rs7970350
11	Weight	Knee or hip OA	rs806794
		outcome	SNP
1	Body mass index	Knee or hip OA	rs13130484
2	Body mass index	Knee or hip OA	rs1320336
3	Body mass index	Knee or hip OA	rs1342396
4	Body mass index	Knee or hip OA	rs543874
5	Body mass index	Knee or hip OA	rs62033400
6	Body mass index	Knee or hip OA	rs77165542
7	Body mass index	Knee or hip OA	rs9378638
		outcome	SNP
1	Obesity class 1	Knee or hip OA	rs10182181
2	Obesity class 1	Knee or hip OA	rs11075989
3	Obesity class 1	Knee or hip OA	rs13130484
4	Obesity class 1	Knee or hip OA	rs13393304
5	Obesity class 1	Knee or hip OA	rs2030323
6	Obesity class 1	Knee or hip OA	rs2307111
7	Obesity class 1	Knee or hip OA	rs29939
8	Obesity class 1	Knee or hip OA	rs4929923
9	Obesity class 1	Knee or hip OA	rs523288
10	Obesity class 1	Knee or hip OA	rs527248
11	Obesity class 1	Knee or hip OA	rs7138803
12	Obesity class 1	Knee or hip OA	rs7141420
13	Obesity class 1	Knee or hip OA	rs7531118
14	Obesity class 1	Knee or hip OA	rs8028313
15	Obesity class 1	Knee or hip OA	rs887912
16	Obesity class 1	Knee or hip OA	rs9816226
17	Obesity class 1	Knee or hip OA	rs987237
		outcome	SNP
1	Obesity class 2	Knee or hip OA	rs10871777
2	Obesity class 2	Knee or hip OA	rs12444979
3	Obesity class 2	Knee or hip OA	rs13130484
4	Obesity class 2	Knee or hip OA	rs13401686
5	Obesity class 2	Knee or hip OA	rs1516725
6	Obesity class 2	Knee or hip OA	rs2207139
7	Obesity class 2	Knee or hip OA	rs2815752
8	Obesity class 2	Knee or hip OA	rs633715
9	Obesity class 2	Knee or hip OA	rs7138803
10	Obesity class 2	Knee or hip OA	rs7989336
11	Obesity class 2	Knee or hip OA	rs8051591
		outcome	SNP
1	Obesity class 3	Knee or hip OA	rs1421085
2	Obesity class 3	Knee or hip OA	rs7973894
		outcome	SNP
1	Waist circumference	Knee or hip OA	rs10408163
2	Waist circumference	Knee or hip OA	rs10835211
3	Waist circumference	Knee or hip OA	rs10938397
4	Waist circumference	Knee or hip OA	rs10968577
5	Waist circumference	Knee or hip OA	rs12529728
6	Waist circumference	Knee or hip OA	rs16996700
7	Waist circumference	Knee or hip OA	rs2112347
8	Waist circumference	Knee or hip OA	rs3127553
9	Waist circumference	Knee or hip OA	rs3800229
10	Waist circumference	Knee or hip OA	rs4854344
11	Waist circumference	Knee or hip OA	rs543874
12	Waist circumference	Knee or hip OA	rs6567160
13	Waist circumference	Knee or hip OA	rs7138803
14	Waist circumference	Knee or hip OA	rs7141420
15	Waist circumference	Knee or hip OA	rs7498665
16	Waist circumference	Knee or hip OA	rs7531118
17	Waist circumference	Knee or hip OA	rs7550711
18	Waist circumference	Knee or hip OA	rs867559
		outcome	SNP
1	Hip circumference	Knee or hip OA	rs10938397
2	Hip circumference	Knee or hip OA	rs11030107
3	Hip circumference	Knee or hip OA	rs12529728
4	Hip circumference	Knee or hip OA	rs1412235
5	Hip circumference	Knee or hip OA	rs16996700
6	Hip circumference	Knee or hip OA	rs2112347
7	Hip circumference	Knee or hip OA	rs2303108
8	Hip circumference	Knee or hip OA	rs543874
9	Hip circumference	Knee or hip OA	rs571312
10	Hip circumference	Knee or hip OA	rs6725549
11	Hip circumference	Knee or hip OA	rs7138803
12	Hip circumference	Knee or hip OA	rs7141420
13	Hip circumference	Knee or hip OA	rs7239883
14	Hip circumference	Knee or hip OA	rs7498665
15	Hip circumference	Knee or hip OA	rs7531118
16	Hip circumference	Knee or hip OA	rs7550711
17	Hip circumference	Knee or hip OA	rs929641
		outcome	SNP
1	Waist-to-hip ratio	Knee or hip OA	rs10245353
2	Waist-to-hip ratio	Knee or hip OA	rs10804591
3	Waist-to-hip ratio	Knee or hip OA	rs10842708
4	Waist-to-hip ratio	Knee or hip OA	rs10923724
5	Waist-to-hip ratio	Knee or hip OA	rs10991433
6	Waist-to-hip ratio	Knee or hip OA	rs1128249
7	Waist-to-hip ratio	Knee or hip OA	rs12549058
8	Waist-to-hip ratio	Knee or hip OA	rs12608504
9	Waist-to-hip ratio	Knee or hip OA	rs1294410
10	Waist-to-hip ratio	Knee or hip OA	rs13083798
11	Waist-to-hip ratio	Knee or hip OA	rs1385167
12	Waist-to-hip ratio	Knee or hip OA	rs1440372
13	Waist-to-hip ratio	Knee or hip OA	rs1482852
14	Waist-to-hip ratio	Knee or hip OA	rs1569135
15	Waist-to-hip ratio	Knee or hip OA	rs17185933
16	Waist-to-hip ratio	Knee or hip OA	rs17819328
17	Waist-to-hip ratio	Knee or hip OA	rs2213732
18	Waist-to-hip ratio	Knee or hip OA	rs2294239
19	Waist-to-hip ratio	Knee or hip OA	rs2371767
20	Waist-to-hip ratio	Knee or hip OA	rs2791550
21	Waist-to-hip ratio	Knee or hip OA	rs459193
22	Waist-to-hip ratio	Knee or hip OA	rs4646404
23	Waist-to-hip ratio	Knee or hip OA	rs6090583
24	Waist-to-hip ratio	Knee or hip OA	rs7251505
25	Waist-to-hip ratio	Knee or hip OA	rs754133
26	Waist-to-hip ratio	Knee or hip OA	rs7705502
27	Waist-to-hip ratio	Knee or hip OA	rs7766106
28	Waist-to-hip ratio	Knee or hip OA	rs7973683
29	Waist-to-hip ratio	Knee or hip OA	rs8030605
30	Waist-to-hip ratio	Knee or hip OA	rs8042543
31	Waist-to-hip ratio	Knee or hip OA	rs8042543
32	Waist-to-hip ratio	Knee or hip OA	rs8066985
33	Waist-to-hip ratio	Knee or hip OA	rs878639
34	Waist-to-hip ratio	Knee or hip OA	rs905938
35	Waist-to-hip ratio	Knee or hip OA	rs979012
36	Waist-to-hip ratio	Knee or hip OA	rs998584
37	Waist-to-hip ratio	Knee or hip OA	rs9991328
		outcome	SNP
1	Arm fat mass	Knee or hip OA	rs10099330
2	Arm fat mass	Knee or hip OA	rs10100245
3	Arm fat mass	Knee or hip OA	rs10116857
4	Arm fat mass	Knee or hip OA	rs1013402
5	Arm fat mass	Knee or hip OA	rs10146997
6	Arm fat mass	Knee or hip OA	rs10160660
7	Arm fat mass	Knee or hip OA	rs1017529
8	Arm fat mass	Knee or hip OA	rs10187101
9	Arm fat mass	Knee or hip OA	rs10248298
10	Arm fat mass	Knee or hip OA	rs10251591
11	Arm fat mass	Knee or hip OA	rs1031881
12	Arm fat mass	Knee or hip OA	rs10404726
13	Arm fat mass	Knee or hip OA	rs10423928
14	Arm fat mass	Knee or hip OA	rs10457469
15	Arm fat mass	Knee or hip OA	rs10505836
16	Arm fat mass	Knee or hip OA	rs10510025
17	Arm fat mass	Knee or hip OA	rs10515237
18	Arm fat mass	Knee or hip OA	rs1056441
19	Arm fat mass	Knee or hip OA	rs1057042
20	Arm fat mass	Knee or hip OA	rs10755151
21	Arm fat mass	Knee or hip OA	rs10756798
22	Arm fat mass	Knee or hip OA	rs10799778
23	Arm fat mass	Knee or hip OA	rs10820852
24	Arm fat mass	Knee or hip OA	rs10878349
25	Arm fat mass	Knee or hip OA	rs10915840
26	Arm fat mass	Knee or hip OA	rs10938398
27	Arm fat mass	Knee or hip OA	rs10998
28	Arm fat mass	Knee or hip OA	rs11012732
29	Arm fat mass	Knee or hip OA	rs11017772
30	Arm fat mass	Knee or hip OA	rs11030016
31	Arm fat mass	Knee or hip OA	rs11042030
32	Arm fat mass	Knee or hip OA	rs11057418
33	Arm fat mass	Knee or hip OA	rs11099020
34	Arm fat mass	Knee or hip OA	rs11105842
35	Arm fat mass	Knee or hip OA	rs11129446
36	Arm fat mass	Knee or hip OA	rs11142756
37	Arm fat mass	Knee or hip OA	rs11150461
38	Arm fat mass	Knee or hip OA	rs11150745
39	Arm fat mass	Knee or hip OA	rs11165643
40	Arm fat mass	Knee or hip OA	rs111942358
41	Arm fat mass	Knee or hip OA	rs11218510
42	Arm fat mass	Knee or hip OA	rs113079574
43	Arm fat mass	Knee or hip OA	rs113230003
44	Arm fat mass	Knee or hip OA	rs113603865
45	Arm fat mass	Knee or hip OA	rs113852095
46	Arm fat mass	Knee or hip OA	rs113866544
47	Arm fat mass	Knee or hip OA	rs114263339
48	Arm fat mass	Knee or hip OA	rs11525873
49	Arm fat mass	Knee or hip OA	rs11538
50	Arm fat mass	Knee or hip OA	rs11664848
51	Arm fat mass	Knee or hip OA	rs11667638
52	Arm fat mass	Knee or hip OA	rs1167311
53	Arm fat mass	Knee or hip OA	rs11691869
54	Arm fat mass	Knee or hip OA	rs11709402
55	Arm fat mass	Knee or hip OA	rs117176448
56	Arm fat mass	Knee or hip OA	rs11724750
57	Arm fat mass	Knee or hip OA	rs11757278
58	Arm fat mass	Knee or hip OA	rs11775287
59	Arm fat mass	Knee or hip OA	rs11781222
60	Arm fat mass	Knee or hip OA	rs11782074
61	Arm fat mass	Knee or hip OA	rs1182199
62	Arm fat mass	Knee or hip OA	rs11842871
63	Arm fat mass	Knee or hip OA	rs12001437
64	Arm fat mass	Knee or hip OA	rs1205593
65	Arm fat mass	Knee or hip OA	rs12072739
66	Arm fat mass	Knee or hip OA	rs12088284
67	Arm fat mass	Knee or hip OA	rs1210223
68	Arm fat mass	Knee or hip OA	rs12140153
69	Arm fat mass	Knee or hip OA	rs12144626
70	Arm fat mass	Knee or hip OA	rs12259464
71	Arm fat mass	Knee or hip OA	rs1229984
72	Arm fat mass	Knee or hip OA	rs12300276
73	Arm fat mass	Knee or hip OA	rs12364470
74	Arm fat mass	Knee or hip OA	rs12427676
75	Arm fat mass	Knee or hip OA	rs12462975
76	Arm fat mass	Knee or hip OA	rs12477385
77	Arm fat mass	Knee or hip OA	rs12506689
78	Arm fat mass	Knee or hip OA	rs12515239
79	Arm fat mass	Knee or hip OA	rs12659431
80	Arm fat mass	Knee or hip OA	rs12679106
81	Arm fat mass	Knee or hip OA	rs1286058
82	Arm fat mass	Knee or hip OA	rs12881629
83	Arm fat mass	Knee or hip OA	rs12883788
84	Arm fat mass	Knee or hip OA	rs12885458
85	Arm fat mass	Knee or hip OA	rs12956148
86	Arm fat mass	Knee or hip OA	rs1296328
87	Arm fat mass	Knee or hip OA	rs12993643
88	Arm fat mass	Knee or hip OA	rs13033310
89	Arm fat mass	Knee or hip OA	rs13097918
90	Arm fat mass	Knee or hip OA	rs13107325
91	Arm fat mass	Knee or hip OA	rs13156484
92	Arm fat mass	Knee or hip OA	rs13218383
93	Arm fat mass	Knee or hip OA	rs13252030
94	Arm fat mass	Knee or hip OA	rs13292699
95	Arm fat mass	Knee or hip OA	rs1329733
96	Arm fat mass	Knee or hip OA	rs1330199
97	Arm fat mass	Knee or hip OA	rs13317303
98	Arm fat mass	Knee or hip OA	rs1336486
99	Arm fat mass	Knee or hip OA	rs13375176
100	Arm fat mass	Knee or hip OA	rs13389219
101	Arm fat mass	Knee or hip OA	rs13427822
102	Arm fat mass	Knee or hip OA	rs1357079
103	Arm fat mass	Knee or hip OA	rs1383723
104	Arm fat mass	Knee or hip OA	rs139911
105	Arm fat mass	Knee or hip OA	rs1436348
106	Arm fat mass	Knee or hip OA	rs1441264
107	Arm fat mass	Knee or hip OA	rs1446585
108	Arm fat mass	Knee or hip OA	rs145350287
109	Arm fat mass	Knee or hip OA	rs1458156
110	Arm fat mass	Knee or hip OA	rs1459190
111	Arm fat mass	Knee or hip OA	rs1470705
112	Arm fat mass	Knee or hip OA	rs1471740
113	Arm fat mass	Knee or hip OA	rs1503526
114	Arm fat mass	Knee or hip OA	rs1522569
115	Arm fat mass	Knee or hip OA	rs1554654
116	Arm fat mass	Knee or hip OA	rs1657930
117	Arm fat mass	Knee or hip OA	rs168144
118	Arm fat mass	Knee or hip OA	rs16824376
119	Arm fat mass	Knee or hip OA	rs16868443
120	Arm fat mass	Knee or hip OA	rs16916303
121	Arm fat mass	Knee or hip OA	rs17149254
122	Arm fat mass	Knee or hip OA	rs17399739
123	Arm fat mass	Knee or hip OA	rs17668356
124	Arm fat mass	Knee or hip OA	rs17770336
125	Arm fat mass	Knee or hip OA	rs1778830
126	Arm fat mass	Knee or hip OA	rs1782508
127	Arm fat mass	Knee or hip OA	rs1801282
128	Arm fat mass	Knee or hip OA	rs1813039
129	Arm fat mass	Knee or hip OA	rs1840126
130	Arm fat mass	Knee or hip OA	rs1871360
131	Arm fat mass	Knee or hip OA	rs1883711
132	Arm fat mass	Knee or hip OA	rs1884389
133	Arm fat mass	Knee or hip OA	rs194656
134	Arm fat mass	Knee or hip OA	rs1967772
135	Arm fat mass	Knee or hip OA	rs2051559
136	Arm fat mass	Knee or hip OA	rs2052607
137	Arm fat mass	Knee or hip OA	rs2075466
138	Arm fat mass	Knee or hip OA	rs2095484
139	Arm fat mass	Knee or hip OA	rs2126320
140	Arm fat mass	Knee or hip OA	rs2133561
141	Arm fat mass	Knee or hip OA	rs213518
142	Arm fat mass	Knee or hip OA	rs2135877
143	Arm fat mass	Knee or hip OA	rs215634
144	Arm fat mass	Knee or hip OA	rs217672
145	Arm fat mass	Knee or hip OA	rs2192649
146	Arm fat mass	Knee or hip OA	rs2216931
147	Arm fat mass	Knee or hip OA	rs2237025
148	Arm fat mass	Knee or hip OA	rs2253310
149	Arm fat mass	Knee or hip OA	rs2267373
150	Arm fat mass	Knee or hip OA	rs2272168
151	Arm fat mass	Knee or hip OA	rs2289379
152	Arm fat mass	Knee or hip OA	rs2306593
153	Arm fat mass	Knee or hip OA	rs2307111
154	Arm fat mass	Knee or hip OA	rs2312193
155	Arm fat mass	Knee or hip OA	rs2417084
156	Arm fat mass	Knee or hip OA	rs2439823
157	Arm fat mass	Knee or hip OA	rs2460
158	Arm fat mass	Knee or hip OA	rs2494196
159	Arm fat mass	Knee or hip OA	rs2499468
160	Arm fat mass	Knee or hip OA	rs2507909
161	Arm fat mass	Knee or hip OA	rs252749
162	Arm fat mass	Knee or hip OA	rs2568958
163	Arm fat mass	Knee or hip OA	rs2618039
164	Arm fat mass	Knee or hip OA	rs2678204
165	Arm fat mass	Knee or hip OA	rs273505
166	Arm fat mass	Knee or hip OA	rs2744956
167	Arm fat mass	Knee or hip OA	rs28350
168	Arm fat mass	Knee or hip OA	rs28366156
169	Arm fat mass	Knee or hip OA	rs2846139
170	Arm fat mass	Knee or hip OA	rs2861685
171	Arm fat mass	Knee or hip OA	rs286535
172	Arm fat mass	Knee or hip OA	rs28670671
173	Arm fat mass	Knee or hip OA	rs28696937
174	Arm fat mass	Knee or hip OA	rs28711392
175	Arm fat mass	Knee or hip OA	rs28826668
176	Arm fat mass	Knee or hip OA	rs2903738
177	Arm fat mass	Knee or hip OA	rs2917677
178	Arm fat mass	Knee or hip OA	rs2930227
179	Arm fat mass	Knee or hip OA	rs2954021
180	Arm fat mass	Knee or hip OA	rs3113509
181	Arm fat mass	Knee or hip OA	rs329118
182	Arm fat mass	Knee or hip OA	rs329651
183	Arm fat mass	Knee or hip OA	rs34045288
184	Arm fat mass	Knee or hip OA	rs34215484
185	Arm fat mass	Knee or hip OA	rs34234296
186	Arm fat mass	Knee or hip OA	rs34483452
187	Arm fat mass	Knee or hip OA	rs34517439
188	Arm fat mass	Knee or hip OA	rs34571768
189	Arm fat mass	Knee or hip OA	rs34769775
190	Arm fat mass	Knee or hip OA	rs34811474
191	Arm fat mass	Knee or hip OA	rs34882821
192	Arm fat mass	Knee or hip OA	rs34930419
193	Arm fat mass	Knee or hip OA	rs35154326
194	Arm fat mass	Knee or hip OA	rs35375873
195	Arm fat mass	Knee or hip OA	rs35537311
196	Arm fat mass	Knee or hip OA	rs35697691
197	Arm fat mass	Knee or hip OA	rs35882248
198	Arm fat mass	Knee or hip OA	rs35949039
199	Arm fat mass	Knee or hip OA	rs36007635
200	Arm fat mass	Knee or hip OA	rs361222
201	Arm fat mass	Knee or hip OA	rs3729793
202	Arm fat mass	Knee or hip OA	rs3730071
203	Arm fat mass	Knee or hip OA	rs3739514
204	Arm fat mass	Knee or hip OA	rs3759094
205	Arm fat mass	Knee or hip OA	rs3766823
206	Arm fat mass	Knee or hip OA	rs3770821
207	Arm fat mass	Knee or hip OA	rs3784710
208	Arm fat mass	Knee or hip OA	rs3803286
209	Arm fat mass	Knee or hip OA	rs3807566
210	Arm fat mass	Knee or hip OA	rs3814883
211	Arm fat mass	Knee or hip OA	rs3826408
212	Arm fat mass	Knee or hip OA	rs3845344
213	Arm fat mass	Knee or hip OA	rs3848453
214	Arm fat mass	Knee or hip OA	rs3892367
215	Arm fat mass	Knee or hip OA	rs3902951
216	Arm fat mass	Knee or hip OA	rs3935190
217	Arm fat mass	Knee or hip OA	rs394608
218	Arm fat mass	Knee or hip OA	rs396354
219	Arm fat mass	Knee or hip OA	rs40071
220	Arm fat mass	Knee or hip OA	rs4055791
221	Arm fat mass	Knee or hip OA	rs4088476
222	Arm fat mass	Knee or hip OA	rs4123668
223	Arm fat mass	Knee or hip OA	rs41279738
224	Arm fat mass	Knee or hip OA	rs4261944
225	Arm fat mass	Knee or hip OA	rs429343
226	Arm fat mass	Knee or hip OA	rs429358
227	Arm fat mass	Knee or hip OA	rs4307239
228	Arm fat mass	Knee or hip OA	rs4377779
229	Arm fat mass	Knee or hip OA	rs4397962
230	Arm fat mass	Knee or hip OA	rs4411908
231	Arm fat mass	Knee or hip OA	rs4419475
232	Arm fat mass	Knee or hip OA	rs4430672
233	Arm fat mass	Knee or hip OA	rs4456769
234	Arm fat mass	Knee or hip OA	rs4482463
235	Arm fat mass	Knee or hip OA	rs4502882
236	Arm fat mass	Knee or hip OA	rs4605363
237	Arm fat mass	Knee or hip OA	rs4658403
238	Arm fat mass	Knee or hip OA	rs4671328
239	Arm fat mass	Knee or hip OA	rs4672338
240	Arm fat mass	Knee or hip OA	rs4718964
241	Arm fat mass	Knee or hip OA	rs4722398
242	Arm fat mass	Knee or hip OA	rs4725984
243	Arm fat mass	Knee or hip OA	rs4790841
244	Arm fat mass	Knee or hip OA	rs4800191
245	Arm fat mass	Knee or hip OA	rs4858940
246	Arm fat mass	Knee or hip OA	rs4870057
247	Arm fat mass	Knee or hip OA	rs4876611
248	Arm fat mass	Knee or hip OA	rs4880341
249	Arm fat mass	Knee or hip OA	rs4900590
250	Arm fat mass	Knee or hip OA	rs4908672
251	Arm fat mass	Knee or hip OA	rs4936175
252	Arm fat mass	Knee or hip OA	rs4953424
253	Arm fat mass	Knee or hip OA	rs4958702
254	Arm fat mass	Knee or hip OA	rs4982753
255	Arm fat mass	Knee or hip OA	rs543874
256	Arm fat mass	Knee or hip OA	rs55707359
257	Arm fat mass	Knee or hip OA	rs55726687
258	Arm fat mass	Knee or hip OA	rs55938344
259	Arm fat mass	Knee or hip OA	rs56094641
260	Arm fat mass	Knee or hip OA	rs56102300
261	Arm fat mass	Knee or hip OA	rs56172794
262	Arm fat mass	Knee or hip OA	rs56187939
263	Arm fat mass	Knee or hip OA	rs56356382
264	Arm fat mass	Knee or hip OA	rs56374036
265	Arm fat mass	Knee or hip OA	rs57636386
266	Arm fat mass	Knee or hip OA	rs585066
267	Arm fat mass	Knee or hip OA	rs587271
268	Arm fat mass	Knee or hip OA	rs58862095
269	Arm fat mass	Knee or hip OA	rs59237168
270	Arm fat mass	Knee or hip OA	rs6058209
271	Arm fat mass	Knee or hip OA	rs6069037
272	Arm fat mass	Knee or hip OA	rs61754230
273	Arm fat mass	Knee or hip OA	rs61791109
274	Arm fat mass	Knee or hip OA	rs61813324
275	Arm fat mass	Knee or hip OA	rs61828088
276	Arm fat mass	Knee or hip OA	rs61871615
277	Arm fat mass	Knee or hip OA	rs61903695
278	Arm fat mass	Knee or hip OA	rs61969510
279	Arm fat mass	Knee or hip OA	rs61983990
280	Arm fat mass	Knee or hip OA	rs61992671
281	Arm fat mass	Knee or hip OA	rs62107261
282	Arm fat mass	Knee or hip OA	rs62246311
283	Arm fat mass	Knee or hip OA	rs62379271
284	Arm fat mass	Knee or hip OA	rs62396185
285	Arm fat mass	Knee or hip OA	rs62407565
286	Arm fat mass	Knee or hip OA	rs62489440
287	Arm fat mass	Knee or hip OA	rs6429425
288	Arm fat mass	Knee or hip OA	rs6443750
289	Arm fat mass	Knee or hip OA	rs6480794
290	Arm fat mass	Knee or hip OA	rs6507720
291	Arm fat mass	Knee or hip OA	rs6536575
292	Arm fat mass	Knee or hip OA	rs6545714
293	Arm fat mass	Knee or hip OA	rs6567160
294	Arm fat mass	Knee or hip OA	rs6575340
295	Arm fat mass	Knee or hip OA	rs6601527
296	Arm fat mass	Knee or hip OA	rs66679256
297	Arm fat mass	Knee or hip OA	rs6744646
298	Arm fat mass	Knee or hip OA	rs67560975
299	Arm fat mass	Knee or hip OA	rs67609008
300	Arm fat mass	Knee or hip OA	rs6769617
301	Arm fat mass	Knee or hip OA	rs6774894
302	Arm fat mass	Knee or hip OA	rs67807996
303	Arm fat mass	Knee or hip OA	rs6782714
304	Arm fat mass	Knee or hip OA	rs6790206
305	Arm fat mass	Knee or hip OA	rs6840236
306	Arm fat mass	Knee or hip OA	rs6938973
307	Arm fat mass	Knee or hip OA	rs6954290
308	Arm fat mass	Knee or hip OA	rs6973700
309	Arm fat mass	Knee or hip OA	rs698147
310	Arm fat mass	Knee or hip OA	rs7027304
311	Arm fat mass	Knee or hip OA	rs7034554
312	Arm fat mass	Knee or hip OA	rs7038943
313	Arm fat mass	Knee or hip OA	rs704061
314	Arm fat mass	Knee or hip OA	rs7070670
315	Arm fat mass	Knee or hip OA	rs7075077
316	Arm fat mass	Knee or hip OA	rs7124681
317	Arm fat mass	Knee or hip OA	rs7132908
318	Arm fat mass	Knee or hip OA	rs713763
319	Arm fat mass	Knee or hip OA	rs7138383
320	Arm fat mass	Knee or hip OA	rs7171864
321	Arm fat mass	Knee or hip OA	rs719802
322	Arm fat mass	Knee or hip OA	rs7201895
323	Arm fat mass	Knee or hip OA	rs7218014
324	Arm fat mass	Knee or hip OA	rs7250833
325	Arm fat mass	Knee or hip OA	rs7259070
326	Arm fat mass	Knee or hip OA	rs725959
327	Arm fat mass	Knee or hip OA	rs72634826
328	Arm fat mass	Knee or hip OA	rs72665129
329	Arm fat mass	Knee or hip OA	rs72757416
330	Arm fat mass	Knee or hip OA	rs72767957
331	Arm fat mass	Knee or hip OA	rs72868406
332	Arm fat mass	Knee or hip OA	rs72892910
333	Arm fat mass	Knee or hip OA	rs73052033
334	Arm fat mass	Knee or hip OA	rs73142879
335	Arm fat mass	Knee or hip OA	rs73213484
336	Arm fat mass	Knee or hip OA	rs73985439
337	Arm fat mass	Knee or hip OA	rs7442885
338	Arm fat mass	Knee or hip OA	rs7498665
339	Arm fat mass	Knee or hip OA	rs7516554
340	Arm fat mass	Knee or hip OA	rs7519259
341	Arm fat mass	Knee or hip OA	rs7537581
342	Arm fat mass	Knee or hip OA	rs754635
343	Arm fat mass	Knee or hip OA	rs7561278
344	Arm fat mass	Knee or hip OA	rs756717
345	Arm fat mass	Knee or hip OA	rs7568059
346	Arm fat mass	Knee or hip OA	rs7571496
347	Arm fat mass	Knee or hip OA	rs7619139
348	Arm fat mass	Knee or hip OA	rs765876
349	Arm fat mass	Knee or hip OA	rs76702514
350	Arm fat mass	Knee or hip OA	rs7683836
351	Arm fat mass	Knee or hip OA	rs76895963
352	Arm fat mass	Knee or hip OA	rs7730898
353	Arm fat mass	Knee or hip OA	rs7761673
354	Arm fat mass	Knee or hip OA	rs7762794
355	Arm fat mass	Knee or hip OA	rs7776021
356	Arm fat mass	Knee or hip OA	rs77927866
357	Arm fat mass	Knee or hip OA	rs7817485
358	Arm fat mass	Knee or hip OA	rs7819514
359	Arm fat mass	Knee or hip OA	rs7828631
360	Arm fat mass	Knee or hip OA	rs784257
361	Arm fat mass	Knee or hip OA	rs7893571
362	Arm fat mass	Knee or hip OA	rs7944782
363	Arm fat mass	Knee or hip OA	rs7946756
364	Arm fat mass	Knee or hip OA	rs79518326
365	Arm fat mass	Knee or hip OA	rs79780963
366	Arm fat mass	Knee or hip OA	rs801738
367	Arm fat mass	Knee or hip OA	rs8076669
368	Arm fat mass	Knee or hip OA	rs8093356
369	Arm fat mass	Knee or hip OA	rs8096564
370	Arm fat mass	Knee or hip OA	rs8133137
371	Arm fat mass	Knee or hip OA	rs815163
372	Arm fat mass	Knee or hip OA	rs845084
373	Arm fat mass	Knee or hip OA	rs854917
374	Arm fat mass	Knee or hip OA	rs879620
375	Arm fat mass	Knee or hip OA	rs889495
376	Arm fat mass	Knee or hip OA	rs9294260
377	Arm fat mass	Knee or hip OA	rs935166
378	Arm fat mass	Knee or hip OA	rs9375702
379	Arm fat mass	Knee or hip OA	rs9405542
380	Arm fat mass	Knee or hip OA	rs946185
381	Arm fat mass	Knee or hip OA	rs947088
382	Arm fat mass	Knee or hip OA	rs9478496
383	Arm fat mass	Knee or hip OA	rs9496567
384	Arm fat mass	Knee or hip OA	rs9522183
385	Arm fat mass	Knee or hip OA	rs9532583
386	Arm fat mass	Knee or hip OA	rs9556582
387	Arm fat mass	Knee or hip OA	rs9568867
388	Arm fat mass	Knee or hip OA	rs9654453
389	Arm fat mass	Knee or hip OA	rs9673839
390	Arm fat mass	Knee or hip OA	rs9783304
391	Arm fat mass	Knee or hip OA	rs9788550
392	Arm fat mass	Knee or hip OA	rs9839081
393	Arm fat mass	Knee or hip OA	rs9843653
394	Arm fat mass	Knee or hip OA	rs9876664
395	Arm fat mass	Knee or hip OA	rs9906072
396	Arm fat mass	Knee or hip OA	rs9916444
397	Arm fat mass	Knee or hip OA	rs9926784
398	Arm fat mass	Knee or hip OA	rs9951619
399	Arm fat mass	Knee or hip OA	rs9955276
400	Arm fat mass	Knee or hip OA	rs9968060
		outcome	SNP
1	Arm fat-free mass	Knee or hip OA	rs10020631
2	Arm fat-free mass	Knee or hip OA	rs10041126
3	Arm fat-free mass	Knee or hip OA	rs10058393
4	Arm fat-free mass	Knee or hip OA	rs10062079
5	Arm fat-free mass	Knee or hip OA	rs10084690
6	Arm fat-free mass	Knee or hip OA	rs10107388
7	Arm fat-free mass	Knee or hip OA	rs10119967
8	Arm fat-free mass	Knee or hip OA	rs10141392
9	Arm fat-free mass	Knee or hip OA	rs10170082
10	Arm fat-free mass	Knee or hip OA	rs10222924
11	Arm fat-free mass	Knee or hip OA	rs1022523
12	Arm fat-free mass	Knee or hip OA	rs10242866
13	Arm fat-free mass	Knee or hip OA	rs10243988
14	Arm fat-free mass	Knee or hip OA	rs10248298
15	Arm fat-free mass	Knee or hip OA	rs10260993
16	Arm fat-free mass	Knee or hip OA	rs10269774
17	Arm fat-free mass	Knee or hip OA	rs10283100
18	Arm fat-free mass	Knee or hip OA	rs10404726
19	Arm fat-free mass	Knee or hip OA	rs10423120
20	Arm fat-free mass	Knee or hip OA	rs1044977
21	Arm fat-free mass	Knee or hip OA	rs10453255
22	Arm fat-free mass	Knee or hip OA	rs1047891
23	Arm fat-free mass	Knee or hip OA	rs10515237
24	Arm fat-free mass	Knee or hip OA	rs1057626
25	Arm fat-free mass	Knee or hip OA	rs1064213
26	Arm fat-free mass	Knee or hip OA	rs10740991
27	Arm fat-free mass	Knee or hip OA	rs10749659
28	Arm fat-free mass	Knee or hip OA	rs10775348
29	Arm fat-free mass	Knee or hip OA	rs10798945
30	Arm fat-free mass	Knee or hip OA	rs10811668
31	Arm fat-free mass	Knee or hip OA	rs10820852
32	Arm fat-free mass	Knee or hip OA	rs10832961
33	Arm fat-free mass	Knee or hip OA	rs10843397
34	Arm fat-free mass	Knee or hip OA	rs10861678
35	Arm fat-free mass	Knee or hip OA	rs10870597
36	Arm fat-free mass	Knee or hip OA	rs10878984
37	Arm fat-free mass	Knee or hip OA	rs10920678
38	Arm fat-free mass	Knee or hip OA	rs10931008
39	Arm fat-free mass	Knee or hip OA	rs10936684
40	Arm fat-free mass	Knee or hip OA	rs10938398
41	Arm fat-free mass	Knee or hip OA	rs10943915
42	Arm fat-free mass	Knee or hip OA	rs10950207
43	Arm fat-free mass	Knee or hip OA	rs10986292
44	Arm fat-free mass	Knee or hip OA	rs11014285
45	Arm fat-free mass	Knee or hip OA	rs11042725
46	Arm fat-free mass	Knee or hip OA	rs11049684
47	Arm fat-free mass	Knee or hip OA	rs11065015
48	Arm fat-free mass	Knee or hip OA	rs11065979
49	Arm fat-free mass	Knee or hip OA	rs11071182
50	Arm fat-free mass	Knee or hip OA	rs11097755
51	Arm fat-free mass	Knee or hip OA	rs11098675
52	Arm fat-free mass	Knee or hip OA	rs111365325
53	Arm fat-free mass	Knee or hip OA	rs111391498
54	Arm fat-free mass	Knee or hip OA	rs11142700
55	Arm fat-free mass	Knee or hip OA	rs11153171
56	Arm fat-free mass	Knee or hip OA	rs11160601
57	Arm fat-free mass	Knee or hip OA	rs11217843
58	Arm fat-free mass	Knee or hip OA	rs11243202
59	Arm fat-free mass	Knee or hip OA	rs11245450
60	Arm fat-free mass	Knee or hip OA	rs112544217
61	Arm fat-free mass	Knee or hip OA	rs112560164
62	Arm fat-free mass	Knee or hip OA	rs112898929
63	Arm fat-free mass	Knee or hip OA	rs1135641
64	Arm fat-free mass	Knee or hip OA	rs113619763
65	Arm fat-free mass	Knee or hip OA	rs114056237
66	Arm fat-free mass	Knee or hip OA	rs114177791
67	Arm fat-free mass	Knee or hip OA	rs115053453
68	Arm fat-free mass	Knee or hip OA	rs115179432
69	Arm fat-free mass	Knee or hip OA	rs11525873
70	Arm fat-free mass	Knee or hip OA	rs11590433
71	Arm fat-free mass	Knee or hip OA	rs11592463
72	Arm fat-free mass	Knee or hip OA	rs11593630
73	Arm fat-free mass	Knee or hip OA	rs115946508
74	Arm fat-free mass	Knee or hip OA	rs11616283
75	Arm fat-free mass	Knee or hip OA	rs11618507
76	Arm fat-free mass	Knee or hip OA	rs11653850
77	Arm fat-free mass	Knee or hip OA	rs11663903
78	Arm fat-free mass	Knee or hip OA	rs11684531
79	Arm fat-free mass	Knee or hip OA	rs11709402
80	Arm fat-free mass	Knee or hip OA	rs11717749
81	Arm fat-free mass	Knee or hip OA	rs117342986
82	Arm fat-free mass	Knee or hip OA	rs11739036
83	Arm fat-free mass	Knee or hip OA	rs117451679
84	Arm fat-free mass	Knee or hip OA	rs117543413
85	Arm fat-free mass	Knee or hip OA	rs1176315
86	Arm fat-free mass	Knee or hip OA	rs11778491
87	Arm fat-free mass	Knee or hip OA	rs11794152
88	Arm fat-free mass	Knee or hip OA	rs1182207
89	Arm fat-free mass	Knee or hip OA	rs11833839
90	Arm fat-free mass	Knee or hip OA	rs11880992
91	Arm fat-free mass	Knee or hip OA	rs11925245
92	Arm fat-free mass	Knee or hip OA	rs11997525
93	Arm fat-free mass	Knee or hip OA	rs12048049
94	Arm fat-free mass	Knee or hip OA	rs1205593
95	Arm fat-free mass	Knee or hip OA	rs12095997
96	Arm fat-free mass	Knee or hip OA	rs12140153
97	Arm fat-free mass	Knee or hip OA	rs12175489
98	Arm fat-free mass	Knee or hip OA	rs12188627
99	Arm fat-free mass	Knee or hip OA	rs12211255
100	Arm fat-free mass	Knee or hip OA	rs12216497
101	Arm fat-free mass	Knee or hip OA	rs1228024
102	Arm fat-free mass	Knee or hip OA	rs12344515
103	Arm fat-free mass	Knee or hip OA	rs12354311
104	Arm fat-free mass	Knee or hip OA	rs1242507
105	Arm fat-free mass	Knee or hip OA	rs12443634
106	Arm fat-free mass	Knee or hip OA	rs12498374
107	Arm fat-free mass	Knee or hip OA	rs12545613
108	Arm fat-free mass	Knee or hip OA	rs1260326
109	Arm fat-free mass	Knee or hip OA	rs12657771
110	Arm fat-free mass	Knee or hip OA	rs12679359
111	Arm fat-free mass	Knee or hip OA	rs12694042
112	Arm fat-free mass	Knee or hip OA	rs12713004
113	Arm fat-free mass	Knee or hip OA	rs1271309
114	Arm fat-free mass	Knee or hip OA	rs12726084
115	Arm fat-free mass	Knee or hip OA	rs12731454
116	Arm fat-free mass	Knee or hip OA	rs12831185
117	Arm fat-free mass	Knee or hip OA	rs12879423
118	Arm fat-free mass	Knee or hip OA	rs12879453
119	Arm fat-free mass	Knee or hip OA	rs12881869
120	Arm fat-free mass	Knee or hip OA	rs12906197
121	Arm fat-free mass	Knee or hip OA	rs12907384
122	Arm fat-free mass	Knee or hip OA	rs1296328
123	Arm fat-free mass	Knee or hip OA	rs12980774
124	Arm fat-free mass	Knee or hip OA	rs12995666
125	Arm fat-free mass	Knee or hip OA	rs13001657
126	Arm fat-free mass	Knee or hip OA	rs13026283
127	Arm fat-free mass	Knee or hip OA	rs13037630
128	Arm fat-free mass	Knee or hip OA	rs13240065
129	Arm fat-free mass	Knee or hip OA	rs13283416
130	Arm fat-free mass	Knee or hip OA	rs13392079
131	Arm fat-free mass	Knee or hip OA	rs13392139
132	Arm fat-free mass	Knee or hip OA	rs13430869
133	Arm fat-free mass	Knee or hip OA	rs1351394
134	Arm fat-free mass	Knee or hip OA	rs1374370
135	Arm fat-free mass	Knee or hip OA	rs1394046
136	Arm fat-free mass	Knee or hip OA	rs1401795
137	Arm fat-free mass	Knee or hip OA	rs1403987
138	Arm fat-free mass	Knee or hip OA	rs140493137
139	Arm fat-free mass	Knee or hip OA	rs1411297
140	Arm fat-free mass	Knee or hip OA	rs1412234
141	Arm fat-free mass	Knee or hip OA	rs1418433
142	Arm fat-free mass	Knee or hip OA	rs143384
143	Arm fat-free mass	Knee or hip OA	rs146498112
144	Arm fat-free mass	Knee or hip OA	rs146851424
145	Arm fat-free mass	Knee or hip OA	rs1470571
146	Arm fat-free mass	Knee or hip OA	rs147107835
147	Arm fat-free mass	Knee or hip OA	rs147110934
148	Arm fat-free mass	Knee or hip OA	rs1472852
149	Arm fat-free mass	Knee or hip OA	rs1473553
150	Arm fat-free mass	Knee or hip OA	rs1478575
151	Arm fat-free mass	Knee or hip OA	rs1521624
152	Arm fat-free mass	Knee or hip OA	rs1528450
153	Arm fat-free mass	Knee or hip OA	rs1542224
154	Arm fat-free mass	Knee or hip OA	rs1573891
155	Arm fat-free mass	Knee or hip OA	rs1576981
156	Arm fat-free mass	Knee or hip OA	rs1582931
157	Arm fat-free mass	Knee or hip OA	rs16942324
158	Arm fat-free mass	Knee or hip OA	rs16996657
159	Arm fat-free mass	Knee or hip OA	rs1701827
160	Arm fat-free mass	Knee or hip OA	rs17049820
161	Arm fat-free mass	Knee or hip OA	rs17056859
162	Arm fat-free mass	Knee or hip OA	rs17069647
163	Arm fat-free mass	Knee or hip OA	rs17089329
164	Arm fat-free mass	Knee or hip OA	rs17115481
165	Arm fat-free mass	Knee or hip OA	rs17246129
166	Arm fat-free mass	Knee or hip OA	rs17277008
167	Arm fat-free mass	Knee or hip OA	rs173135
168	Arm fat-free mass	Knee or hip OA	rs17363646
169	Arm fat-free mass	Knee or hip OA	rs17443541
170	Arm fat-free mass	Knee or hip OA	rs1744769
171	Arm fat-free mass	Knee or hip OA	rs17556750
172	Arm fat-free mass	Knee or hip OA	rs17828687
173	Arm fat-free mass	Knee or hip OA	rs180963
174	Arm fat-free mass	Knee or hip OA	rs1813212
175	Arm fat-free mass	Knee or hip OA	rs1841738
176	Arm fat-free mass	Knee or hip OA	rs1864000
177	Arm fat-free mass	Knee or hip OA	rs1889775
178	Arm fat-free mass	Knee or hip OA	rs1890951
179	Arm fat-free mass	Knee or hip OA	rs1924936
180	Arm fat-free mass	Knee or hip OA	rs1927635
181	Arm fat-free mass	Knee or hip OA	rs1941697
182	Arm fat-free mass	Knee or hip OA	rs1949549
183	Arm fat-free mass	Knee or hip OA	rs1967772
184	Arm fat-free mass	Knee or hip OA	rs1990657
185	Arm fat-free mass	Knee or hip OA	rs2005172
186	Arm fat-free mass	Knee or hip OA	rs2075058
187	Arm fat-free mass	Knee or hip OA	rs2101975
188	Arm fat-free mass	Knee or hip OA	rs2140046
189	Arm fat-free mass	Knee or hip OA	rs2197563
190	Arm fat-free mass	Knee or hip OA	rs2225226
191	Arm fat-free mass	Knee or hip OA	rs2252720
192	Arm fat-free mass	Knee or hip OA	rs226250
193	Arm fat-free mass	Knee or hip OA	rs2265309
194	Arm fat-free mass	Knee or hip OA	rs2270894
195	Arm fat-free mass	Knee or hip OA	rs2291256
196	Arm fat-free mass	Knee or hip OA	rs2295363
197	Arm fat-free mass	Knee or hip OA	rs2295794
198	Arm fat-free mass	Knee or hip OA	rs2296316
199	Arm fat-free mass	Knee or hip OA	rs2303083
200	Arm fat-free mass	Knee or hip OA	rs2307111
201	Arm fat-free mass	Knee or hip OA	rs2332175
202	Arm fat-free mass	Knee or hip OA	rs236587
203	Arm fat-free mass	Knee or hip OA	rs236628
204	Arm fat-free mass	Knee or hip OA	rs2372604
205	Arm fat-free mass	Knee or hip OA	rs2395792
206	Arm fat-free mass	Knee or hip OA	rs2422054
207	Arm fat-free mass	Knee or hip OA	rs244711
208	Arm fat-free mass	Knee or hip OA	rs2450128
209	Arm fat-free mass	Knee or hip OA	rs2457982
210	Arm fat-free mass	Knee or hip OA	rs252938
211	Arm fat-free mass	Knee or hip OA	rs2540034
212	Arm fat-free mass	Knee or hip OA	rs2569993
213	Arm fat-free mass	Knee or hip OA	rs2650965
214	Arm fat-free mass	Knee or hip OA	rs2663125
215	Arm fat-free mass	Knee or hip OA	rs2721938
216	Arm fat-free mass	Knee or hip OA	rs272815
217	Arm fat-free mass	Knee or hip OA	rs2733287
218	Arm fat-free mass	Knee or hip OA	rs27345
219	Arm fat-free mass	Knee or hip OA	rs2783712
220	Arm fat-free mass	Knee or hip OA	rs2789366
221	Arm fat-free mass	Knee or hip OA	rs281385
222	Arm fat-free mass	Knee or hip OA	rs2814993
223	Arm fat-free mass	Knee or hip OA	rs2833354
224	Arm fat-free mass	Knee or hip OA	rs285677
225	Arm fat-free mass	Knee or hip OA	rs28605759
226	Arm fat-free mass	Knee or hip OA	rs28620532
227	Arm fat-free mass	Knee or hip OA	rs2871392
228	Arm fat-free mass	Knee or hip OA	rs2875907
229	Arm fat-free mass	Knee or hip OA	rs2885697
230	Arm fat-free mass	Knee or hip OA	rs2900208
231	Arm fat-free mass	Knee or hip OA	rs2952615
232	Arm fat-free mass	Knee or hip OA	rs3099282
233	Arm fat-free mass	Knee or hip OA	rs310796
234	Arm fat-free mass	Knee or hip OA	rs3116201
235	Arm fat-free mass	Knee or hip OA	rs31210
236	Arm fat-free mass	Knee or hip OA	rs3212260
237	Arm fat-free mass	Knee or hip OA	rs332115
238	Arm fat-free mass	Knee or hip OA	rs34017457
239	Arm fat-free mass	Knee or hip OA	rs34118426
240	Arm fat-free mass	Knee or hip OA	rs34147411
241	Arm fat-free mass	Knee or hip OA	rs343954
242	Arm fat-free mass	Knee or hip OA	rs34517439
243	Arm fat-free mass	Knee or hip OA	rs34776209
244	Arm fat-free mass	Knee or hip OA	rs34879158
245	Arm fat-free mass	Knee or hip OA	rs35251247
246	Arm fat-free mass	Knee or hip OA	rs35267052
247	Arm fat-free mass	Knee or hip OA	rs35309034
248	Arm fat-free mass	Knee or hip OA	rs35309034
249	Arm fat-free mass	Knee or hip OA	rs35339719
250	Arm fat-free mass	Knee or hip OA	rs35506085
251	Arm fat-free mass	Knee or hip OA	rs35631456
252	Arm fat-free mass	Knee or hip OA	rs35665085
253	Arm fat-free mass	Knee or hip OA	rs357486
254	Arm fat-free mass	Knee or hip OA	rs35756741
255	Arm fat-free mass	Knee or hip OA	rs35874463
256	Arm fat-free mass	Knee or hip OA	rs36000545
257	Arm fat-free mass	Knee or hip OA	rs36089326
258	Arm fat-free mass	Knee or hip OA	rs365352
259	Arm fat-free mass	Knee or hip OA	rs3730071
260	Arm fat-free mass	Knee or hip OA	rs3740591
261	Arm fat-free mass	Knee or hip OA	rs3740591
262	Arm fat-free mass	Knee or hip OA	rs3751866
263	Arm fat-free mass	Knee or hip OA	rs3778934
264	Arm fat-free mass	Knee or hip OA	rs3782232
265	Arm fat-free mass	Knee or hip OA	rs3790731
266	Arm fat-free mass	Knee or hip OA	rs380803
267	Arm fat-free mass	Knee or hip OA	rs3809570
268	Arm fat-free mass	Knee or hip OA	rs3810291
269	Arm fat-free mass	Knee or hip OA	rs3822742
270	Arm fat-free mass	Knee or hip OA	rs3843751
271	Arm fat-free mass	Knee or hip OA	rs3850625
272	Arm fat-free mass	Knee or hip OA	rs3853252
273	Arm fat-free mass	Knee or hip OA	rs3862012
274	Arm fat-free mass	Knee or hip OA	rs3879448
275	Arm fat-free mass	Knee or hip OA	rs3925
276	Arm fat-free mass	Knee or hip OA	rs39328
277	Arm fat-free mass	Knee or hip OA	rs4073153
278	Arm fat-free mass	Knee or hip OA	rs41271299
279	Arm fat-free mass	Knee or hip OA	rs41311445
280	Arm fat-free mass	Knee or hip OA	rs4145824
281	Arm fat-free mass	Knee or hip OA	rs4240326
282	Arm fat-free mass	Knee or hip OA	rs4253755
283	Arm fat-free mass	Knee or hip OA	rs4282339
284	Arm fat-free mass	Knee or hip OA	rs4285416
285	Arm fat-free mass	Knee or hip OA	rs432925
286	Arm fat-free mass	Knee or hip OA	rs4341996
287	Arm fat-free mass	Knee or hip OA	rs4407387
288	Arm fat-free mass	Knee or hip OA	rs4426714
289	Arm fat-free mass	Knee or hip OA	rs4671197
290	Arm fat-free mass	Knee or hip OA	rs4677151
291	Arm fat-free mass	Knee or hip OA	rs4725984
292	Arm fat-free mass	Knee or hip OA	rs4752689
293	Arm fat-free mass	Knee or hip OA	rs4788218
294	Arm fat-free mass	Knee or hip OA	rs4852257
295	Arm fat-free mass	Knee or hip OA	rs4858940
296	Arm fat-free mass	Knee or hip OA	rs4899012
297	Arm fat-free mass	Knee or hip OA	rs4906203
298	Arm fat-free mass	Knee or hip OA	rs4909912
299	Arm fat-free mass	Knee or hip OA	rs4922819
300	Arm fat-free mass	Knee or hip OA	rs4926542
301	Arm fat-free mass	Knee or hip OA	rs4946936
302	Arm fat-free mass	Knee or hip OA	rs4968296
303	Arm fat-free mass	Knee or hip OA	rs4974223
304	Arm fat-free mass	Knee or hip OA	rs5015933
305	Arm fat-free mass	Knee or hip OA	rs5019542
306	Arm fat-free mass	Knee or hip OA	rs508347
307	Arm fat-free mass	Knee or hip OA	rs509035
308	Arm fat-free mass	Knee or hip OA	rs527248
309	Arm fat-free mass	Knee or hip OA	rs55674305
310	Arm fat-free mass	Knee or hip OA	rs55726687
311	Arm fat-free mass	Knee or hip OA	rs55758152
312	Arm fat-free mass	Knee or hip OA	rs55796651
313	Arm fat-free mass	Knee or hip OA	rs55830103
314	Arm fat-free mass	Knee or hip OA	rs55831773
315	Arm fat-free mass	Knee or hip OA	rs56017587
316	Arm fat-free mass	Knee or hip OA	rs56094641
317	Arm fat-free mass	Knee or hip OA	rs56130943
318	Arm fat-free mass	Knee or hip OA	rs57126421
319	Arm fat-free mass	Knee or hip OA	rs5752989
320	Arm fat-free mass	Knee or hip OA	rs5753630
321	Arm fat-free mass	Knee or hip OA	rs57636386
322	Arm fat-free mass	Knee or hip OA	rs5771118
323	Arm fat-free mass	Knee or hip OA	rs578366
324	Arm fat-free mass	Knee or hip OA	rs58035271
325	Arm fat-free mass	Knee or hip OA	rs58687622
326	Arm fat-free mass	Knee or hip OA	rs59360013
327	Arm fat-free mass	Knee or hip OA	rs59985551
328	Arm fat-free mass	Knee or hip OA	rs603321
329	Arm fat-free mass	Knee or hip OA	rs60804050
330	Arm fat-free mass	Knee or hip OA	rs6136938
331	Arm fat-free mass	Knee or hip OA	rs6142059
332	Arm fat-free mass	Knee or hip OA	rs61729527
333	Arm fat-free mass	Knee or hip OA	rs61749613
334	Arm fat-free mass	Knee or hip OA	rs61849823
335	Arm fat-free mass	Knee or hip OA	rs61992671
336	Arm fat-free mass	Knee or hip OA	rs62104476
337	Arm fat-free mass	Knee or hip OA	rs62136802
338	Arm fat-free mass	Knee or hip OA	rs62160072
339	Arm fat-free mass	Knee or hip OA	rs62325220
340	Arm fat-free mass	Knee or hip OA	rs62372052
341	Arm fat-free mass	Knee or hip OA	rs62396185
342	Arm fat-free mass	Knee or hip OA	rs62405860
343	Arm fat-free mass	Knee or hip OA	rs62515438
344	Arm fat-free mass	Knee or hip OA	rs62621197
345	Arm fat-free mass	Knee or hip OA	rs62621812
346	Arm fat-free mass	Knee or hip OA	rs6265
347	Arm fat-free mass	Knee or hip OA	rs6435153
348	Arm fat-free mass	Knee or hip OA	rs6450346
349	Arm fat-free mass	Knee or hip OA	rs6500249
350	Arm fat-free mass	Knee or hip OA	rs6512577
351	Arm fat-free mass	Knee or hip OA	rs652112
352	Arm fat-free mass	Knee or hip OA	rs6567160
353	Arm fat-free mass	Knee or hip OA	rs6570509
354	Arm fat-free mass	Knee or hip OA	rs6575340
355	Arm fat-free mass	Knee or hip OA	rs663344
356	Arm fat-free mass	Knee or hip OA	rs6659660
357	Arm fat-free mass	Knee or hip OA	rs6669139
358	Arm fat-free mass	Knee or hip OA	rs667515
359	Arm fat-free mass	Knee or hip OA	rs6675441
360	Arm fat-free mass	Knee or hip OA	rs6690871
361	Arm fat-free mass	Knee or hip OA	rs67141907
362	Arm fat-free mass	Knee or hip OA	rs6719296
363	Arm fat-free mass	Knee or hip OA	rs6721191
364	Arm fat-free mass	Knee or hip OA	rs6733029
365	Arm fat-free mass	Knee or hip OA	rs67373773
366	Arm fat-free mass	Knee or hip OA	rs6747657
367	Arm fat-free mass	Knee or hip OA	rs67551338
368	Arm fat-free mass	Knee or hip OA	rs676105
369	Arm fat-free mass	Knee or hip OA	rs6762578
370	Arm fat-free mass	Knee or hip OA	rs6800021
371	Arm fat-free mass	Knee or hip OA	rs6821305
372	Arm fat-free mass	Knee or hip OA	rs6824633
373	Arm fat-free mass	Knee or hip OA	rs6874142
374	Arm fat-free mass	Knee or hip OA	rs687694
375	Arm fat-free mass	Knee or hip OA	rs6898801
376	Arm fat-free mass	Knee or hip OA	rs6923431
377	Arm fat-free mass	Knee or hip OA	rs6951209
378	Arm fat-free mass	Knee or hip OA	rs696343
379	Arm fat-free mass	Knee or hip OA	rs7023690
380	Arm fat-free mass	Knee or hip OA	rs7033487
381	Arm fat-free mass	Knee or hip OA	rs7129320
382	Arm fat-free mass	Knee or hip OA	rs7132908
383	Arm fat-free mass	Knee or hip OA	rs7134283
384	Arm fat-free mass	Knee or hip OA	rs71385734
385	Arm fat-free mass	Knee or hip OA	rs7141420
386	Arm fat-free mass	Knee or hip OA	rs7150606
387	Arm fat-free mass	Knee or hip OA	rs71647469
388	Arm fat-free mass	Knee or hip OA	rs7192870
389	Arm fat-free mass	Knee or hip OA	rs7204864
390	Arm fat-free mass	Knee or hip OA	rs7205337
391	Arm fat-free mass	Knee or hip OA	rs7223535
392	Arm fat-free mass	Knee or hip OA	rs7229351
393	Arm fat-free mass	Knee or hip OA	rs723149
394	Arm fat-free mass	Knee or hip OA	rs7237942
395	Arm fat-free mass	Knee or hip OA	rs724016
396	Arm fat-free mass	Knee or hip OA	rs7245864
397	Arm fat-free mass	Knee or hip OA	rs7245985
398	Arm fat-free mass	Knee or hip OA	rs72656010
399	Arm fat-free mass	Knee or hip OA	rs72660086
400	Arm fat-free mass	Knee or hip OA	rs72697614
401	Arm fat-free mass	Knee or hip OA	rs72703409
402	Arm fat-free mass	Knee or hip OA	rs72774845
403	Arm fat-free mass	Knee or hip OA	rs72801843
404	Arm fat-free mass	Knee or hip OA	rs72885917
405	Arm fat-free mass	Knee or hip OA	rs72892910
406	Arm fat-free mass	Knee or hip OA	rs73052033
407	Arm fat-free mass	Knee or hip OA	rs7305516
408	Arm fat-free mass	Knee or hip OA	rs73175572
409	Arm fat-free mass	Knee or hip OA	rs73180805
410	Arm fat-free mass	Knee or hip OA	rs7321045
411	Arm fat-free mass	Knee or hip OA	rs73213484
412	Arm fat-free mass	Knee or hip OA	rs734764
413	Arm fat-free mass	Knee or hip OA	rs73601548
414	Arm fat-free mass	Knee or hip OA	rs73619441
415	Arm fat-free mass	Knee or hip OA	rs7442885
416	Arm fat-free mass	Knee or hip OA	rs74598702
417	Arm fat-free mass	Knee or hip OA	rs74684058
418	Arm fat-free mass	Knee or hip OA	rs74841302
419	Arm fat-free mass	Knee or hip OA	rs74876583
420	Arm fat-free mass	Knee or hip OA	rs75044513
421	Arm fat-free mass	Knee or hip OA	rs7513326
422	Arm fat-free mass	Knee or hip OA	rs7535501
423	Arm fat-free mass	Knee or hip OA	rs75406471
424	Arm fat-free mass	Knee or hip OA	rs7542242
425	Arm fat-free mass	Knee or hip OA	rs75451531
426	Arm fat-free mass	Knee or hip OA	rs7581335
427	Arm fat-free mass	Knee or hip OA	rs758598
428	Arm fat-free mass	Knee or hip OA	rs7619139
429	Arm fat-free mass	Knee or hip OA	rs76238604
430	Arm fat-free mass	Knee or hip OA	rs7633464
431	Arm fat-free mass	Knee or hip OA	rs76513770
432	Arm fat-free mass	Knee or hip OA	rs7669124
433	Arm fat-free mass	Knee or hip OA	rs76798800
434	Arm fat-free mass	Knee or hip OA	rs76895963
435	Arm fat-free mass	Knee or hip OA	rs77079139
436	Arm fat-free mass	Knee or hip OA	rs7708460
437	Arm fat-free mass	Knee or hip OA	rs77093479
438	Arm fat-free mass	Knee or hip OA	rs77165542
439	Arm fat-free mass	Knee or hip OA	rs773145
440	Arm fat-free mass	Knee or hip OA	rs7740107
441	Arm fat-free mass	Knee or hip OA	rs774214
442	Arm fat-free mass	Knee or hip OA	rs7755185
443	Arm fat-free mass	Knee or hip OA	rs77603146
444	Arm fat-free mass	Knee or hip OA	rs7766034
445	Arm fat-free mass	Knee or hip OA	rs7805694
446	Arm fat-free mass	Knee or hip OA	rs7824070
447	Arm fat-free mass	Knee or hip OA	rs78287937
448	Arm fat-free mass	Knee or hip OA	rs78378222
449	Arm fat-free mass	Knee or hip OA	rs7842996
450	Arm fat-free mass	Knee or hip OA	rs7910211
451	Arm fat-free mass	Knee or hip OA	rs7949333
452	Arm fat-free mass	Knee or hip OA	rs7952436
453	Arm fat-free mass	Knee or hip OA	rs7961994
454	Arm fat-free mass	Knee or hip OA	rs79680939
455	Arm fat-free mass	Knee or hip OA	rs798759
456	Arm fat-free mass	Knee or hip OA	rs8043280
457	Arm fat-free mass	Knee or hip OA	rs8059189
458	Arm fat-free mass	Knee or hip OA	rs8091287
459	Arm fat-free mass	Knee or hip OA	rs822551
460	Arm fat-free mass	Knee or hip OA	rs823118
461	Arm fat-free mass	Knee or hip OA	rs843374
462	Arm fat-free mass	Knee or hip OA	rs875908
463	Arm fat-free mass	Knee or hip OA	rs903678
464	Arm fat-free mass	Knee or hip OA	rs903908
465	Arm fat-free mass	Knee or hip OA	rs9291926
466	Arm fat-free mass	Knee or hip OA	rs9317002
467	Arm fat-free mass	Knee or hip OA	rs9327336
468	Arm fat-free mass	Knee or hip OA	rs9350850
469	Arm fat-free mass	Knee or hip OA	rs9372414
470	Arm fat-free mass	Knee or hip OA	rs9379084
471	Arm fat-free mass	Knee or hip OA	rs9380508
472	Arm fat-free mass	Knee or hip OA	rs9388498
473	Arm fat-free mass	Knee or hip OA	rs9457777
474	Arm fat-free mass	Knee or hip OA	rs9513510
475	Arm fat-free mass	Knee or hip OA	rs9540493
476	Arm fat-free mass	Knee or hip OA	rs9596810
477	Arm fat-free mass	Knee or hip OA	rs9634212
478	Arm fat-free mass	Knee or hip OA	rs9636630
479	Arm fat-free mass	Knee or hip OA	rs9739533
480	Arm fat-free mass	Knee or hip OA	rs9790159
481	Arm fat-free mass	Knee or hip OA	rs9800418
482	Arm fat-free mass	Knee or hip OA	rs981002
483	Arm fat-free mass	Knee or hip OA	rs9915532
484	Arm fat-free mass	Knee or hip OA	rs9951619
485	Arm fat-free mass	Knee or hip OA	rs9960619
486	Arm fat-free mass	Knee or hip OA	rs9985795
		outcome	SNP
1	Arm fat percentage	Knee or hip OA	rs10064669
2	Arm fat percentage	Knee or hip OA	rs10100245
3	Arm fat percentage	Knee or hip OA	rs10245306
4	Arm fat percentage	Knee or hip OA	rs10278040
5	Arm fat percentage	Knee or hip OA	rs10423928
6	Arm fat percentage	Knee or hip OA	rs10459574
7	Arm fat percentage	Knee or hip OA	rs10745787
8	Arm fat percentage	Knee or hip OA	rs10754132
9	Arm fat percentage	Knee or hip OA	rs10756714
10	Arm fat percentage	Knee or hip OA	rs10756798
11	Arm fat percentage	Knee or hip OA	rs10774018
12	Arm fat percentage	Knee or hip OA	rs1078455
13	Arm fat percentage	Knee or hip OA	rs10886022
14	Arm fat percentage	Knee or hip OA	rs10938398
15	Arm fat percentage	Knee or hip OA	rs10954772
16	Arm fat percentage	Knee or hip OA	rs10999460
17	Arm fat percentage	Knee or hip OA	rs11012732
18	Arm fat percentage	Knee or hip OA	rs1101563
19	Arm fat percentage	Knee or hip OA	rs11030119
20	Arm fat percentage	Knee or hip OA	rs11042030
21	Arm fat percentage	Knee or hip OA	rs11150745
22	Arm fat percentage	Knee or hip OA	rs111625081
23	Arm fat percentage	Knee or hip OA	rs11165643
24	Arm fat percentage	Knee or hip OA	rs11205277
25	Arm fat percentage	Knee or hip OA	rs1128249
26	Arm fat percentage	Knee or hip OA	rs113019802
27	Arm fat percentage	Knee or hip OA	rs113230003
28	Arm fat percentage	Knee or hip OA	rs11609659
29	Arm fat percentage	Knee or hip OA	rs116399833
30	Arm fat percentage	Knee or hip OA	rs11642015
31	Arm fat percentage	Knee or hip OA	rs11668971
32	Arm fat percentage	Knee or hip OA	rs11782341
33	Arm fat percentage	Knee or hip OA	rs11786089
34	Arm fat percentage	Knee or hip OA	rs11790018
35	Arm fat percentage	Knee or hip OA	rs11824092
36	Arm fat percentage	Knee or hip OA	rs11839227
37	Arm fat percentage	Knee or hip OA	rs11866219
38	Arm fat percentage	Knee or hip OA	rs12037698
39	Arm fat percentage	Knee or hip OA	rs12072739
40	Arm fat percentage	Knee or hip OA	rs12140153
41	Arm fat percentage	Knee or hip OA	rs12144626
42	Arm fat percentage	Knee or hip OA	rs12339822
43	Arm fat percentage	Knee or hip OA	rs12367809
44	Arm fat percentage	Knee or hip OA	rs12578952
45	Arm fat percentage	Knee or hip OA	rs12614861
46	Arm fat percentage	Knee or hip OA	rs12619178
47	Arm fat percentage	Knee or hip OA	rs12679106
48	Arm fat percentage	Knee or hip OA	rs1293446
49	Arm fat percentage	Knee or hip OA	rs1296328
50	Arm fat percentage	Knee or hip OA	rs12997625
51	Arm fat percentage	Knee or hip OA	rs13053342
52	Arm fat percentage	Knee or hip OA	rs13056506
53	Arm fat percentage	Knee or hip OA	rs13114014
54	Arm fat percentage	Knee or hip OA	rs13135092
55	Arm fat percentage	Knee or hip OA	rs13174863
56	Arm fat percentage	Knee or hip OA	rs1321455
57	Arm fat percentage	Knee or hip OA	rs1322842
58	Arm fat percentage	Knee or hip OA	rs1357079
59	Arm fat percentage	Knee or hip OA	rs1376286
60	Arm fat percentage	Knee or hip OA	rs1412239
61	Arm fat percentage	Knee or hip OA	rs1441264
62	Arm fat percentage	Knee or hip OA	rs1446585
63	Arm fat percentage	Knee or hip OA	rs1451533
64	Arm fat percentage	Knee or hip OA	rs1503526
65	Arm fat percentage	Knee or hip OA	rs1513475
66	Arm fat percentage	Knee or hip OA	rs1516725
67	Arm fat percentage	Knee or hip OA	rs153664
68	Arm fat percentage	Knee or hip OA	rs1652376
69	Arm fat percentage	Knee or hip OA	rs17024393
70	Arm fat percentage	Knee or hip OA	rs17342242
71	Arm fat percentage	Knee or hip OA	rs17835600
72	Arm fat percentage	Knee or hip OA	rs187649293
73	Arm fat percentage	Knee or hip OA	rs1927626
74	Arm fat percentage	Knee or hip OA	rs1928496
75	Arm fat percentage	Knee or hip OA	rs2002023
76	Arm fat percentage	Knee or hip OA	rs2020942
77	Arm fat percentage	Knee or hip OA	rs2035936
78	Arm fat percentage	Knee or hip OA	rs2043016
79	Arm fat percentage	Knee or hip OA	rs2124499
80	Arm fat percentage	Knee or hip OA	rs2161796
81	Arm fat percentage	Knee or hip OA	rs217672
82	Arm fat percentage	Knee or hip OA	rs2239647
83	Arm fat percentage	Knee or hip OA	rs2279574
84	Arm fat percentage	Knee or hip OA	rs2306593
85	Arm fat percentage	Knee or hip OA	rs2307111
86	Arm fat percentage	Knee or hip OA	rs2318543
87	Arm fat percentage	Knee or hip OA	rs2370982
88	Arm fat percentage	Knee or hip OA	rs2384054
89	Arm fat percentage	Knee or hip OA	rs2439823
90	Arm fat percentage	Knee or hip OA	rs245775
91	Arm fat percentage	Knee or hip OA	rs2470619
92	Arm fat percentage	Knee or hip OA	rs2494196
93	Arm fat percentage	Knee or hip OA	rs2499468
94	Arm fat percentage	Knee or hip OA	rs2500406
95	Arm fat percentage	Knee or hip OA	rs2569881
96	Arm fat percentage	Knee or hip OA	rs2606228
97	Arm fat percentage	Knee or hip OA	rs2678204
98	Arm fat percentage	Knee or hip OA	rs28483178
99	Arm fat percentage	Knee or hip OA	rs2857082
100	Arm fat percentage	Knee or hip OA	rs2861685
101	Arm fat percentage	Knee or hip OA	rs2943650
102	Arm fat percentage	Knee or hip OA	rs2954021
103	Arm fat percentage	Knee or hip OA	rs301806
104	Arm fat percentage	Knee or hip OA	rs34045894
105	Arm fat percentage	Knee or hip OA	rs34338229
106	Arm fat percentage	Knee or hip OA	rs34417222
107	Arm fat percentage	Knee or hip OA	rs34483452
108	Arm fat percentage	Knee or hip OA	rs34580448
109	Arm fat percentage	Knee or hip OA	rs34769775
110	Arm fat percentage	Knee or hip OA	rs34811474
111	Arm fat percentage	Knee or hip OA	rs34882821
112	Arm fat percentage	Knee or hip OA	rs3734554
113	Arm fat percentage	Knee or hip OA	rs3770821
114	Arm fat percentage	Knee or hip OA	rs3771653
115	Arm fat percentage	Knee or hip OA	rs3784699
116	Arm fat percentage	Knee or hip OA	rs3803286
117	Arm fat percentage	Knee or hip OA	rs3856595
118	Arm fat percentage	Knee or hip OA	rs3923501
119	Arm fat percentage	Knee or hip OA	rs40067
120	Arm fat percentage	Knee or hip OA	rs4123668
121	Arm fat percentage	Knee or hip OA	rs4246657
122	Arm fat percentage	Knee or hip OA	rs429358
123	Arm fat percentage	Knee or hip OA	rs4402589
124	Arm fat percentage	Knee or hip OA	rs4450871
125	Arm fat percentage	Knee or hip OA	rs4477562
126	Arm fat percentage	Knee or hip OA	rs4519214
127	Arm fat percentage	Knee or hip OA	rs4547132
128	Arm fat percentage	Knee or hip OA	rs4549685
129	Arm fat percentage	Knee or hip OA	rs4671328
130	Arm fat percentage	Knee or hip OA	rs4727630
131	Arm fat percentage	Knee or hip OA	rs4745359
132	Arm fat percentage	Knee or hip OA	rs4777541
133	Arm fat percentage	Knee or hip OA	rs477895
134	Arm fat percentage	Knee or hip OA	rs4790841
135	Arm fat percentage	Knee or hip OA	rs4864201
136	Arm fat percentage	Knee or hip OA	rs4876611
137	Arm fat percentage	Knee or hip OA	rs538656
138	Arm fat percentage	Knee or hip OA	rs543874
139	Arm fat percentage	Knee or hip OA	rs550057
140	Arm fat percentage	Knee or hip OA	rs55714539
141	Arm fat percentage	Knee or hip OA	rs56169792
142	Arm fat percentage	Knee or hip OA	rs56375099
143	Arm fat percentage	Knee or hip OA	rs56399737
144	Arm fat percentage	Knee or hip OA	rs56803094
145	Arm fat percentage	Knee or hip OA	rs57636386
146	Arm fat percentage	Knee or hip OA	rs58120873
147	Arm fat percentage	Knee or hip OA	rs58360798
148	Arm fat percentage	Knee or hip OA	rs58824810
149	Arm fat percentage	Knee or hip OA	rs59066241
150	Arm fat percentage	Knee or hip OA	rs60764613
151	Arm fat percentage	Knee or hip OA	rs61813324
152	Arm fat percentage	Knee or hip OA	rs61871615
153	Arm fat percentage	Knee or hip OA	rs62037365
154	Arm fat percentage	Knee or hip OA	rs62106258
155	Arm fat percentage	Knee or hip OA	rs62147189
156	Arm fat percentage	Knee or hip OA	rs62178054
157	Arm fat percentage	Knee or hip OA	rs62246314
158	Arm fat percentage	Knee or hip OA	rs62261725
159	Arm fat percentage	Knee or hip OA	rs62477684
160	Arm fat percentage	Knee or hip OA	rs649648
161	Arm fat percentage	Knee or hip OA	rs6534624
162	Arm fat percentage	Knee or hip OA	rs6545714
163	Arm fat percentage	Knee or hip OA	rs6548237
164	Arm fat percentage	Knee or hip OA	rs6561937
165	Arm fat percentage	Knee or hip OA	rs6575340
166	Arm fat percentage	Knee or hip OA	rs6601527
167	Arm fat percentage	Knee or hip OA	rs6658368
168	Arm fat percentage	Knee or hip OA	rs66679256
169	Arm fat percentage	Knee or hip OA	rs66833742
170	Arm fat percentage	Knee or hip OA	rs668799
171	Arm fat percentage	Knee or hip OA	rs6861649
172	Arm fat percentage	Knee or hip OA	rs6887247
173	Arm fat percentage	Knee or hip OA	rs6898357
174	Arm fat percentage	Knee or hip OA	rs6927268
175	Arm fat percentage	Knee or hip OA	rs7116641
176	Arm fat percentage	Knee or hip OA	rs7124681
177	Arm fat percentage	Knee or hip OA	rs7133378
178	Arm fat percentage	Knee or hip OA	rs71658797
179	Arm fat percentage	Knee or hip OA	rs7172082
180	Arm fat percentage	Knee or hip OA	rs7201895
181	Arm fat percentage	Knee or hip OA	rs7259070
182	Arm fat percentage	Knee or hip OA	rs72817602
183	Arm fat percentage	Knee or hip OA	rs72892910
184	Arm fat percentage	Knee or hip OA	rs73213484
185	Arm fat percentage	Knee or hip OA	rs7442885
186	Arm fat percentage	Knee or hip OA	rs750090
187	Arm fat percentage	Knee or hip OA	rs7516554
188	Arm fat percentage	Knee or hip OA	rs75499503
189	Arm fat percentage	Knee or hip OA	rs7580600
190	Arm fat percentage	Knee or hip OA	rs7591494
191	Arm fat percentage	Knee or hip OA	rs76040172
192	Arm fat percentage	Knee or hip OA	rs7613261
193	Arm fat percentage	Knee or hip OA	rs764729
194	Arm fat percentage	Knee or hip OA	rs7649970
195	Arm fat percentage	Knee or hip OA	rs76824303
196	Arm fat percentage	Knee or hip OA	rs76929617
197	Arm fat percentage	Knee or hip OA	rs7755574
198	Arm fat percentage	Knee or hip OA	rs7758082
199	Arm fat percentage	Knee or hip OA	rs7774
200	Arm fat percentage	Knee or hip OA	rs7789450
201	Arm fat percentage	Knee or hip OA	rs79113395
202	Arm fat percentage	Knee or hip OA	rs7915723
203	Arm fat percentage	Knee or hip OA	rs7925100
204	Arm fat percentage	Knee or hip OA	rs7930275
205	Arm fat percentage	Knee or hip OA	rs79535757
206	Arm fat percentage	Knee or hip OA	rs7972728
207	Arm fat percentage	Knee or hip OA	rs7987928
208	Arm fat percentage	Knee or hip OA	rs80135947
209	Arm fat percentage	Knee or hip OA	rs8078135
210	Arm fat percentage	Knee or hip OA	rs8087074
211	Arm fat percentage	Knee or hip OA	rs815163
212	Arm fat percentage	Knee or hip OA	rs8192675
213	Arm fat percentage	Knee or hip OA	rs845084
214	Arm fat percentage	Knee or hip OA	rs879620
215	Arm fat percentage	Knee or hip OA	rs9320823
216	Arm fat percentage	Knee or hip OA	rs9342196
217	Arm fat percentage	Knee or hip OA	rs935166
218	Arm fat percentage	Knee or hip OA	rs945211
219	Arm fat percentage	Knee or hip OA	rs9522183
220	Arm fat percentage	Knee or hip OA	rs9522279
221	Arm fat percentage	Knee or hip OA	rs9579775
222	Arm fat percentage	Knee or hip OA	rs9584855
223	Arm fat percentage	Knee or hip OA	rs9688977
224	Arm fat percentage	Knee or hip OA	rs972283
225	Arm fat percentage	Knee or hip OA	rs9770544
226	Arm fat percentage	Knee or hip OA	rs9843653
227	Arm fat percentage	Knee or hip OA	rs9906944
		outcome	SNP
1	Leg fat mass	Knee or hip OA	rs1005551
2	Leg fat mass	Knee or hip OA	rs10099330
3	Leg fat mass	Knee or hip OA	rs10100245
4	Leg fat mass	Knee or hip OA	rs10160769
5	Leg fat mass	Knee or hip OA	rs10187101
6	Leg fat mass	Knee or hip OA	rs10209821
7	Leg fat mass	Knee or hip OA	rs1022185
8	Leg fat mass	Knee or hip OA	rs1025065
9	Leg fat mass	Knee or hip OA	rs10404726
10	Leg fat mass	Knee or hip OA	rs10423928
11	Leg fat mass	Knee or hip OA	rs10448179
12	Leg fat mass	Knee or hip OA	rs10499014
13	Leg fat mass	Knee or hip OA	rs10505836
14	Leg fat mass	Knee or hip OA	rs10516044
15	Leg fat mass	Knee or hip OA	rs1056441
16	Leg fat mass	Knee or hip OA	rs1057042
17	Leg fat mass	Knee or hip OA	rs10756798
18	Leg fat mass	Knee or hip OA	rs10760277
19	Leg fat mass	Knee or hip OA	rs10766451
20	Leg fat mass	Knee or hip OA	rs10779795
21	Leg fat mass	Knee or hip OA	rs10799778
22	Leg fat mass	Knee or hip OA	rs10820852
23	Leg fat mass	Knee or hip OA	rs10878349
24	Leg fat mass	Knee or hip OA	rs10915840
25	Leg fat mass	Knee or hip OA	rs10938397
26	Leg fat mass	Knee or hip OA	rs10947793
27	Leg fat mass	Knee or hip OA	rs10951992
28	Leg fat mass	Knee or hip OA	rs10989067
29	Leg fat mass	Knee or hip OA	rs10992854
30	Leg fat mass	Knee or hip OA	rs11001963
31	Leg fat mass	Knee or hip OA	rs11012732
32	Leg fat mass	Knee or hip OA	rs11066028
33	Leg fat mass	Knee or hip OA	rs1106761
34	Leg fat mass	Knee or hip OA	rs11071646
35	Leg fat mass	Knee or hip OA	rs11075252
36	Leg fat mass	Knee or hip OA	rs11099020
37	Leg fat mass	Knee or hip OA	rs11105842
38	Leg fat mass	Knee or hip OA	rs111258054
39	Leg fat mass	Knee or hip OA	rs11135450
40	Leg fat mass	Knee or hip OA	rs11150745
41	Leg fat mass	Knee or hip OA	rs11165643
42	Leg fat mass	Knee or hip OA	rs111909661
43	Leg fat mass	Knee or hip OA	rs11242730
44	Leg fat mass	Knee or hip OA	rs11245344
45	Leg fat mass	Knee or hip OA	rs113019802
46	Leg fat mass	Knee or hip OA	rs113079574
47	Leg fat mass	Knee or hip OA	rs113230003
48	Leg fat mass	Knee or hip OA	rs113624107
49	Leg fat mass	Knee or hip OA	rs113866544
50	Leg fat mass	Knee or hip OA	rs115584674
51	Leg fat mass	Knee or hip OA	rs11603984
52	Leg fat mass	Knee or hip OA	rs11619722
53	Leg fat mass	Knee or hip OA	rs11656076
54	Leg fat mass	Knee or hip OA	rs11656758
55	Leg fat mass	Knee or hip OA	rs11664848
56	Leg fat mass	Knee or hip OA	rs1167311
57	Leg fat mass	Knee or hip OA	rs11677279
58	Leg fat mass	Knee or hip OA	rs11691869
59	Leg fat mass	Knee or hip OA	rs11698185
60	Leg fat mass	Knee or hip OA	rs11704728
61	Leg fat mass	Knee or hip OA	rs117176448
62	Leg fat mass	Knee or hip OA	rs117342986
63	Leg fat mass	Knee or hip OA	rs11757278
64	Leg fat mass	Knee or hip OA	rs11767811
65	Leg fat mass	Knee or hip OA	rs11779446
66	Leg fat mass	Knee or hip OA	rs1182199
67	Leg fat mass	Knee or hip OA	rs11841757
68	Leg fat mass	Knee or hip OA	rs11854132
69	Leg fat mass	Knee or hip OA	rs11914525
70	Leg fat mass	Knee or hip OA	rs12025220
71	Leg fat mass	Knee or hip OA	rs12031634
72	Leg fat mass	Knee or hip OA	rs12042959
73	Leg fat mass	Knee or hip OA	rs12072739
74	Leg fat mass	Knee or hip OA	rs12140153
75	Leg fat mass	Knee or hip OA	rs12144626
76	Leg fat mass	Knee or hip OA	rs12173616
77	Leg fat mass	Knee or hip OA	rs12254441
78	Leg fat mass	Knee or hip OA	rs12286929
79	Leg fat mass	Knee or hip OA	rs1229984
80	Leg fat mass	Knee or hip OA	rs12316080
81	Leg fat mass	Knee or hip OA	rs12427047
82	Leg fat mass	Knee or hip OA	rs12475388
83	Leg fat mass	Knee or hip OA	rs12477385
84	Leg fat mass	Knee or hip OA	rs12541408
85	Leg fat mass	Knee or hip OA	rs1263629
86	Leg fat mass	Knee or hip OA	rs12679106
87	Leg fat mass	Knee or hip OA	rs1268403
88	Leg fat mass	Knee or hip OA	rs12724928
89	Leg fat mass	Knee or hip OA	rs12877270
90	Leg fat mass	Knee or hip OA	rs12881629
91	Leg fat mass	Knee or hip OA	rs12889080
92	Leg fat mass	Knee or hip OA	rs12890931
93	Leg fat mass	Knee or hip OA	rs12920259
94	Leg fat mass	Knee or hip OA	rs12926311
95	Leg fat mass	Knee or hip OA	rs1296328
96	Leg fat mass	Knee or hip OA	rs13033310
97	Leg fat mass	Knee or hip OA	rs13041173
98	Leg fat mass	Knee or hip OA	rs13043475
99	Leg fat mass	Knee or hip OA	rs13044335
100	Leg fat mass	Knee or hip OA	rs13097918
101	Leg fat mass	Knee or hip OA	rs13099083
102	Leg fat mass	Knee or hip OA	rs13107325
103	Leg fat mass	Knee or hip OA	rs1321519
104	Leg fat mass	Knee or hip OA	rs13218383
105	Leg fat mass	Knee or hip OA	rs1327259
106	Leg fat mass	Knee or hip OA	rs13292699
107	Leg fat mass	Knee or hip OA	rs1330199
108	Leg fat mass	Knee or hip OA	rs13333747
109	Leg fat mass	Knee or hip OA	rs13389219
110	Leg fat mass	Knee or hip OA	rs13410783
111	Leg fat mass	Knee or hip OA	rs13427822
112	Leg fat mass	Knee or hip OA	rs1360201
113	Leg fat mass	Knee or hip OA	rs1377184
114	Leg fat mass	Knee or hip OA	rs1383723
115	Leg fat mass	Knee or hip OA	rs140733155
116	Leg fat mass	Knee or hip OA	rs1412239
117	Leg fat mass	Knee or hip OA	rs143121872
118	Leg fat mass	Knee or hip OA	rs1436348
119	Leg fat mass	Knee or hip OA	rs1441264
120	Leg fat mass	Knee or hip OA	rs1446585
121	Leg fat mass	Knee or hip OA	rs1458156
122	Leg fat mass	Knee or hip OA	rs1477290
123	Leg fat mass	Knee or hip OA	rs147730268
124	Leg fat mass	Knee or hip OA	rs148636479
125	Leg fat mass	Knee or hip OA	rs1502317
126	Leg fat mass	Knee or hip OA	rs1554654
127	Leg fat mass	Knee or hip OA	rs1557100
128	Leg fat mass	Knee or hip OA	rs1568488
129	Leg fat mass	Knee or hip OA	rs1619442
130	Leg fat mass	Knee or hip OA	rs16916303
131	Leg fat mass	Knee or hip OA	rs16996657
132	Leg fat mass	Knee or hip OA	rs17024393
133	Leg fat mass	Knee or hip OA	rs17056301
134	Leg fat mass	Knee or hip OA	rs17149254
135	Leg fat mass	Knee or hip OA	rs17193211
136	Leg fat mass	Knee or hip OA	rs17270216
137	Leg fat mass	Knee or hip OA	rs17399739
138	Leg fat mass	Knee or hip OA	rs1743767
139	Leg fat mass	Knee or hip OA	rs17513752
140	Leg fat mass	Knee or hip OA	rs17668356
141	Leg fat mass	Knee or hip OA	rs17744603
142	Leg fat mass	Knee or hip OA	rs1778830
143	Leg fat mass	Knee or hip OA	rs17814208
144	Leg fat mass	Knee or hip OA	rs1782508
145	Leg fat mass	Knee or hip OA	rs1788808
146	Leg fat mass	Knee or hip OA	rs1801282
147	Leg fat mass	Knee or hip OA	rs1814592
148	Leg fat mass	Knee or hip OA	rs183063
149	Leg fat mass	Knee or hip OA	rs1861410
150	Leg fat mass	Knee or hip OA	rs1871329
151	Leg fat mass	Knee or hip OA	rs1871745
152	Leg fat mass	Knee or hip OA	rs1889490
153	Leg fat mass	Knee or hip OA	rs1899689
154	Leg fat mass	Knee or hip OA	rs1945160
155	Leg fat mass	Knee or hip OA	rs1945391
156	Leg fat mass	Knee or hip OA	rs1964675
157	Leg fat mass	Knee or hip OA	rs197374
158	Leg fat mass	Knee or hip OA	rs2051559
159	Leg fat mass	Knee or hip OA	rs2052607
160	Leg fat mass	Knee or hip OA	rs2072413
161	Leg fat mass	Knee or hip OA	rs208477
162	Leg fat mass	Knee or hip OA	rs2111281
163	Leg fat mass	Knee or hip OA	rs2120450
164	Leg fat mass	Knee or hip OA	rs2133561
165	Leg fat mass	Knee or hip OA	rs2143175
166	Leg fat mass	Knee or hip OA	rs215634
167	Leg fat mass	Knee or hip OA	rs2156675
168	Leg fat mass	Knee or hip OA	rs2169935
169	Leg fat mass	Knee or hip OA	rs2172131
170	Leg fat mass	Knee or hip OA	rs217672
171	Leg fat mass	Knee or hip OA	rs2209514
172	Leg fat mass	Knee or hip OA	rs2216931
173	Leg fat mass	Knee or hip OA	rs2283093
174	Leg fat mass	Knee or hip OA	rs2289379
175	Leg fat mass	Knee or hip OA	rs2291127
176	Leg fat mass	Knee or hip OA	rs2292238
177	Leg fat mass	Knee or hip OA	rs2307111
178	Leg fat mass	Knee or hip OA	rs2425847
179	Leg fat mass	Knee or hip OA	rs2433733
180	Leg fat mass	Knee or hip OA	rs245767
181	Leg fat mass	Knee or hip OA	rs252749
182	Leg fat mass	Knee or hip OA	rs2568958
183	Leg fat mass	Knee or hip OA	rs2606227
184	Leg fat mass	Knee or hip OA	rs2660241
185	Leg fat mass	Knee or hip OA	rs2678204
186	Leg fat mass	Knee or hip OA	rs2726036
187	Leg fat mass	Knee or hip OA	rs274111
188	Leg fat mass	Knee or hip OA	rs2744938
189	Leg fat mass	Knee or hip OA	rs2802295
190	Leg fat mass	Knee or hip OA	rs28350
191	Leg fat mass	Knee or hip OA	rs28366156
192	Leg fat mass	Knee or hip OA	rs284532
193	Leg fat mass	Knee or hip OA	rs28457808
194	Leg fat mass	Knee or hip OA	rs2846139
195	Leg fat mass	Knee or hip OA	rs2861685
196	Leg fat mass	Knee or hip OA	rs28711392
197	Leg fat mass	Knee or hip OA	rs2920939
198	Leg fat mass	Knee or hip OA	rs2954021
199	Leg fat mass	Knee or hip OA	rs2964023
200	Leg fat mass	Knee or hip OA	rs3113509
201	Leg fat mass	Knee or hip OA	rs329118
202	Leg fat mass	Knee or hip OA	rs34045288
203	Leg fat mass	Knee or hip OA	rs34234296
204	Leg fat mass	Knee or hip OA	rs34517439
205	Leg fat mass	Knee or hip OA	rs34769775
206	Leg fat mass	Knee or hip OA	rs34801745
207	Leg fat mass	Knee or hip OA	rs34811474
208	Leg fat mass	Knee or hip OA	rs35184536
209	Leg fat mass	Knee or hip OA	rs35513882
210	Leg fat mass	Knee or hip OA	rs35519679
211	Leg fat mass	Knee or hip OA	rs35589149
212	Leg fat mass	Knee or hip OA	rs35792595
213	Leg fat mass	Knee or hip OA	rs35867081
214	Leg fat mass	Knee or hip OA	rs36007635
215	Leg fat mass	Knee or hip OA	rs361222
216	Leg fat mass	Knee or hip OA	rs372519
217	Leg fat mass	Knee or hip OA	rs3730071
218	Leg fat mass	Knee or hip OA	rs3737992
219	Leg fat mass	Knee or hip OA	rs3764002
220	Leg fat mass	Knee or hip OA	rs3764625
221	Leg fat mass	Knee or hip OA	rs3766823
222	Leg fat mass	Knee or hip OA	rs3774063
223	Leg fat mass	Knee or hip OA	rs3803286
224	Leg fat mass	Knee or hip OA	rs383701
225	Leg fat mass	Knee or hip OA	rs3845344
226	Leg fat mass	Knee or hip OA	rs396354
227	Leg fat mass	Knee or hip OA	rs40071
228	Leg fat mass	Knee or hip OA	rs4055791
229	Leg fat mass	Knee or hip OA	rs4088476
230	Leg fat mass	Knee or hip OA	rs41350349
231	Leg fat mass	Knee or hip OA	rs4240326
232	Leg fat mass	Knee or hip OA	rs4266606
233	Leg fat mass	Knee or hip OA	rs4290163
234	Leg fat mass	Knee or hip OA	rs429343
235	Leg fat mass	Knee or hip OA	rs429358
236	Leg fat mass	Knee or hip OA	rs4307239
237	Leg fat mass	Knee or hip OA	rs4419475
238	Leg fat mass	Knee or hip OA	rs4430672
239	Leg fat mass	Knee or hip OA	rs4482463
240	Leg fat mass	Knee or hip OA	rs4485425
241	Leg fat mass	Knee or hip OA	rs4561038
242	Leg fat mass	Knee or hip OA	rs4672338
243	Leg fat mass	Knee or hip OA	rs4718964
244	Leg fat mass	Knee or hip OA	rs4776970
245	Leg fat mass	Knee or hip OA	rs4790292
246	Leg fat mass	Knee or hip OA	rs4808762
247	Leg fat mass	Knee or hip OA	rs4820323
248	Leg fat mass	Knee or hip OA	rs4842920
249	Leg fat mass	Knee or hip OA	rs4876611
250	Leg fat mass	Knee or hip OA	rs4881171
251	Leg fat mass	Knee or hip OA	rs4924136
252	Leg fat mass	Knee or hip OA	rs4936175
253	Leg fat mass	Knee or hip OA	rs494048
254	Leg fat mass	Knee or hip OA	rs4947584
255	Leg fat mass	Knee or hip OA	rs4958702
256	Leg fat mass	Knee or hip OA	rs529200
257	Leg fat mass	Knee or hip OA	rs530255
258	Leg fat mass	Knee or hip OA	rs543874
259	Leg fat mass	Knee or hip OA	rs55707359
260	Leg fat mass	Knee or hip OA	rs55726687
261	Leg fat mass	Knee or hip OA	rs56094641
262	Leg fat mass	Knee or hip OA	rs56203622
263	Leg fat mass	Knee or hip OA	rs56356382
264	Leg fat mass	Knee or hip OA	rs56399737
265	Leg fat mass	Knee or hip OA	rs57636386
266	Leg fat mass	Knee or hip OA	rs577525
267	Leg fat mass	Knee or hip OA	rs57803
268	Leg fat mass	Knee or hip OA	rs57989773
269	Leg fat mass	Knee or hip OA	rs58862095
270	Leg fat mass	Knee or hip OA	rs61023343
271	Leg fat mass	Knee or hip OA	rs6103254
272	Leg fat mass	Knee or hip OA	rs61742688
273	Leg fat mass	Knee or hip OA	rs61754230
274	Leg fat mass	Knee or hip OA	rs61813324
275	Leg fat mass	Knee or hip OA	rs61828088
276	Leg fat mass	Knee or hip OA	rs61903695
277	Leg fat mass	Knee or hip OA	rs61969510
278	Leg fat mass	Knee or hip OA	rs61992671
279	Leg fat mass	Knee or hip OA	rs62072665
280	Leg fat mass	Knee or hip OA	rs62107261
281	Leg fat mass	Knee or hip OA	rs62182430
282	Leg fat mass	Knee or hip OA	rs62396185
283	Leg fat mass	Knee or hip OA	rs6265
284	Leg fat mass	Knee or hip OA	rs6444950
285	Leg fat mass	Knee or hip OA	rs6461999
286	Leg fat mass	Knee or hip OA	rs6495017
287	Leg fat mass	Knee or hip OA	rs6561937
288	Leg fat mass	Knee or hip OA	rs6567160
289	Leg fat mass	Knee or hip OA	rs6569648
290	Leg fat mass	Knee or hip OA	rs6575340
291	Leg fat mass	Knee or hip OA	rs6594682
292	Leg fat mass	Knee or hip OA	rs6688826
293	Leg fat mass	Knee or hip OA	rs66954327
294	Leg fat mass	Knee or hip OA	rs6715925
295	Leg fat mass	Knee or hip OA	rs6744646
296	Leg fat mass	Knee or hip OA	rs67609008
297	Leg fat mass	Knee or hip OA	rs67913249
298	Leg fat mass	Knee or hip OA	rs6847975
299	Leg fat mass	Knee or hip OA	rs6861649
300	Leg fat mass	Knee or hip OA	rs6938973
301	Leg fat mass	Knee or hip OA	rs698147
302	Leg fat mass	Knee or hip OA	rs7027304
303	Leg fat mass	Knee or hip OA	rs7034554
304	Leg fat mass	Knee or hip OA	rs7038943
305	Leg fat mass	Knee or hip OA	rs7070670
306	Leg fat mass	Knee or hip OA	rs7097348
307	Leg fat mass	Knee or hip OA	rs7124681
308	Leg fat mass	Knee or hip OA	rs7132908
309	Leg fat mass	Knee or hip OA	rs71495038
310	Leg fat mass	Knee or hip OA	rs719802
311	Leg fat mass	Knee or hip OA	rs7206608
312	Leg fat mass	Knee or hip OA	rs7218014
313	Leg fat mass	Knee or hip OA	rs7258937
314	Leg fat mass	Knee or hip OA	rs7259070
315	Leg fat mass	Knee or hip OA	rs72634826
316	Leg fat mass	Knee or hip OA	rs72739240
317	Leg fat mass	Knee or hip OA	rs72866851
318	Leg fat mass	Knee or hip OA	rs72892910
319	Leg fat mass	Knee or hip OA	rs72913721
320	Leg fat mass	Knee or hip OA	rs73026725
321	Leg fat mass	Knee or hip OA	rs73052033
322	Leg fat mass	Knee or hip OA	rs7321331
323	Leg fat mass	Knee or hip OA	rs73213484
324	Leg fat mass	Knee or hip OA	rs73985439
325	Leg fat mass	Knee or hip OA	rs7442885
326	Leg fat mass	Knee or hip OA	rs7460093
327	Leg fat mass	Knee or hip OA	rs7537581
328	Leg fat mass	Knee or hip OA	rs754635
329	Leg fat mass	Knee or hip OA	rs75557510
330	Leg fat mass	Knee or hip OA	rs756717
331	Leg fat mass	Knee or hip OA	rs7575523
332	Leg fat mass	Knee or hip OA	rs7619139
333	Leg fat mass	Knee or hip OA	rs76702514
334	Leg fat mass	Knee or hip OA	rs7683836
335	Leg fat mass	Knee or hip OA	rs76895963
336	Leg fat mass	Knee or hip OA	rs77149883
337	Leg fat mass	Knee or hip OA	rs7765393
338	Leg fat mass	Knee or hip OA	rs7774
339	Leg fat mass	Knee or hip OA	rs78081111
340	Leg fat mass	Knee or hip OA	rs7828631
341	Leg fat mass	Knee or hip OA	rs784257
342	Leg fat mass	Knee or hip OA	rs7893571
343	Leg fat mass	Knee or hip OA	rs7916385
344	Leg fat mass	Knee or hip OA	rs79197301
345	Leg fat mass	Knee or hip OA	rs79246548
346	Leg fat mass	Knee or hip OA	rs7944782
347	Leg fat mass	Knee or hip OA	rs79518326
348	Leg fat mass	Knee or hip OA	rs7966251
349	Leg fat mass	Knee or hip OA	rs7967402
350	Leg fat mass	Knee or hip OA	rs801738
351	Leg fat mass	Knee or hip OA	rs8020365
352	Leg fat mass	Knee or hip OA	rs803973
353	Leg fat mass	Knee or hip OA	rs8059619
354	Leg fat mass	Knee or hip OA	rs8078135
355	Leg fat mass	Knee or hip OA	rs8089514
356	Leg fat mass	Knee or hip OA	rs8093356
357	Leg fat mass	Knee or hip OA	rs8096564
358	Leg fat mass	Knee or hip OA	rs8132491
359	Leg fat mass	Knee or hip OA	rs815163
360	Leg fat mass	Knee or hip OA	rs854917
361	Leg fat mass	Knee or hip OA	rs862320
362	Leg fat mass	Knee or hip OA	rs879620
363	Leg fat mass	Knee or hip OA	rs900448
364	Leg fat mass	Knee or hip OA	rs922654
365	Leg fat mass	Knee or hip OA	rs9289630
366	Leg fat mass	Knee or hip OA	rs9294260
367	Leg fat mass	Knee or hip OA	rs9381198
368	Leg fat mass	Knee or hip OA	rs9381198
369	Leg fat mass	Knee or hip OA	rs9421249
370	Leg fat mass	Knee or hip OA	rs9449999
371	Leg fat mass	Knee or hip OA	rs9480184
372	Leg fat mass	Knee or hip OA	rs9522183
373	Leg fat mass	Knee or hip OA	rs9522279
374	Leg fat mass	Knee or hip OA	rs9568867
375	Leg fat mass	Knee or hip OA	rs9571687
376	Leg fat mass	Knee or hip OA	rs9615937
377	Leg fat mass	Knee or hip OA	rs9673839
378	Leg fat mass	Knee or hip OA	rs9783304
379	Leg fat mass	Knee or hip OA	rs9788550
380	Leg fat mass	Knee or hip OA	rs9835574
381	Leg fat mass	Knee or hip OA	rs9839081
382	Leg fat mass	Knee or hip OA	rs9843653
383	Leg fat mass	Knee or hip OA	rs9866090
384	Leg fat mass	Knee or hip OA	rs9917946
385	Leg fat mass	Knee or hip OA	rs9944241
386	Leg fat mass	Knee or hip OA	rs9951619
387	Leg fat mass	Knee or hip OA	rs9955276
388	Leg fat mass	Knee or hip OA	rs9968060
		outcome	SNP
1	Leg fat-free mass	Knee or hip OA	rs10058393
2	Leg fat-free mass	Knee or hip OA	rs1014718
3	Leg fat-free mass	Knee or hip OA	rs10202845
4	Leg fat-free mass	Knee or hip OA	rs10211596
5	Leg fat-free mass	Knee or hip OA	rs10236214
6	Leg fat-free mass	Knee or hip OA	rs10269774
7	Leg fat-free mass	Knee or hip OA	rs10401784
8	Leg fat-free mass	Knee or hip OA	rs10457469
9	Leg fat-free mass	Knee or hip OA	rs1047891
10	Leg fat-free mass	Knee or hip OA	rs1049193
11	Leg fat-free mass	Knee or hip OA	rs10511111
12	Leg fat-free mass	Knee or hip OA	rs1064213
13	Leg fat-free mass	Knee or hip OA	rs10775348
14	Leg fat-free mass	Knee or hip OA	rs10780905
15	Leg fat-free mass	Knee or hip OA	rs10803955
16	Leg fat-free mass	Knee or hip OA	rs10835372
17	Leg fat-free mass	Knee or hip OA	rs10843397
18	Leg fat-free mass	Knee or hip OA	rs10845408
19	Leg fat-free mass	Knee or hip OA	rs10858923
20	Leg fat-free mass	Knee or hip OA	rs10861681
21	Leg fat-free mass	Knee or hip OA	rs10887571
22	Leg fat-free mass	Knee or hip OA	rs10899768
23	Leg fat-free mass	Knee or hip OA	rs10914462
24	Leg fat-free mass	Knee or hip OA	rs10920678
25	Leg fat-free mass	Knee or hip OA	rs10938398
26	Leg fat-free mass	Knee or hip OA	rs10953083
27	Leg fat-free mass	Knee or hip OA	rs10958683
28	Leg fat-free mass	Knee or hip OA	rs10975935
29	Leg fat-free mass	Knee or hip OA	rs10979612
30	Leg fat-free mass	Knee or hip OA	rs10995366
31	Leg fat-free mass	Knee or hip OA	rs11014285
32	Leg fat-free mass	Knee or hip OA	rs11016737
33	Leg fat-free mass	Knee or hip OA	rs11030112
34	Leg fat-free mass	Knee or hip OA	rs11042725
35	Leg fat-free mass	Knee or hip OA	rs11049684
36	Leg fat-free mass	Knee or hip OA	rs11052457
37	Leg fat-free mass	Knee or hip OA	rs11060406
38	Leg fat-free mass	Knee or hip OA	rs11065015
39	Leg fat-free mass	Knee or hip OA	rs11065979
40	Leg fat-free mass	Knee or hip OA	rs11071182
41	Leg fat-free mass	Knee or hip OA	rs1108548
42	Leg fat-free mass	Knee or hip OA	rs11097755
43	Leg fat-free mass	Knee or hip OA	rs111598585
44	Leg fat-free mass	Knee or hip OA	rs111636812
45	Leg fat-free mass	Knee or hip OA	rs111640872
46	Leg fat-free mass	Knee or hip OA	rs11175891
47	Leg fat-free mass	Knee or hip OA	rs111821073
48	Leg fat-free mass	Knee or hip OA	rs11191515
49	Leg fat-free mass	Knee or hip OA	rs11205354
50	Leg fat-free mass	Knee or hip OA	rs112069922
51	Leg fat-free mass	Knee or hip OA	rs11243202
52	Leg fat-free mass	Knee or hip OA	rs11245450
53	Leg fat-free mass	Knee or hip OA	rs112560164
54	Leg fat-free mass	Knee or hip OA	rs112685832
55	Leg fat-free mass	Knee or hip OA	rs112758380
56	Leg fat-free mass	Knee or hip OA	rs112875651
57	Leg fat-free mass	Knee or hip OA	rs112957890
58	Leg fat-free mass	Knee or hip OA	rs113684968
59	Leg fat-free mass	Knee or hip OA	rs114056237
60	Leg fat-free mass	Knee or hip OA	rs114949263
61	Leg fat-free mass	Knee or hip OA	rs11496125
62	Leg fat-free mass	Knee or hip OA	rs11516134
63	Leg fat-free mass	Knee or hip OA	rs115179432
64	Leg fat-free mass	Knee or hip OA	rs11545482
65	Leg fat-free mass	Knee or hip OA	rs11578046
66	Leg fat-free mass	Knee or hip OA	rs11590254
67	Leg fat-free mass	Knee or hip OA	rs11616283
68	Leg fat-free mass	Knee or hip OA	rs11622562
69	Leg fat-free mass	Knee or hip OA	rs11627567
70	Leg fat-free mass	Knee or hip OA	rs11651809
71	Leg fat-free mass	Knee or hip OA	rs11695471
72	Leg fat-free mass	Knee or hip OA	rs11709402
73	Leg fat-free mass	Knee or hip OA	rs117169657
74	Leg fat-free mass	Knee or hip OA	rs117206167
75	Leg fat-free mass	Knee or hip OA	rs11738728
76	Leg fat-free mass	Knee or hip OA	rs117451679
77	Leg fat-free mass	Knee or hip OA	rs117543413
78	Leg fat-free mass	Knee or hip OA	rs11761240
79	Leg fat-free mass	Knee or hip OA	rs11778491
80	Leg fat-free mass	Knee or hip OA	rs11785562
81	Leg fat-free mass	Knee or hip OA	rs11794152
82	Leg fat-free mass	Knee or hip OA	rs117944670
83	Leg fat-free mass	Knee or hip OA	rs118173451
84	Leg fat-free mass	Knee or hip OA	rs118187244
85	Leg fat-free mass	Knee or hip OA	rs11855017
86	Leg fat-free mass	Knee or hip OA	rs1187328
87	Leg fat-free mass	Knee or hip OA	rs11880992
88	Leg fat-free mass	Knee or hip OA	rs11945720
89	Leg fat-free mass	Knee or hip OA	rs12001437
90	Leg fat-free mass	Knee or hip OA	rs12041740
91	Leg fat-free mass	Knee or hip OA	rs12051245
92	Leg fat-free mass	Knee or hip OA	rs12099669
93	Leg fat-free mass	Knee or hip OA	rs12123505
94	Leg fat-free mass	Knee or hip OA	rs12140153
95	Leg fat-free mass	Knee or hip OA	rs1218822
96	Leg fat-free mass	Knee or hip OA	rs12238669
97	Leg fat-free mass	Knee or hip OA	rs12273579
98	Leg fat-free mass	Knee or hip OA	rs12364470
99	Leg fat-free mass	Knee or hip OA	rs1243873
100	Leg fat-free mass	Knee or hip OA	rs12519532
101	Leg fat-free mass	Knee or hip OA	rs12543207
102	Leg fat-free mass	Knee or hip OA	rs1260326
103	Leg fat-free mass	Knee or hip OA	rs1266876
104	Leg fat-free mass	Knee or hip OA	rs12713004
105	Leg fat-free mass	Knee or hip OA	rs12731187
106	Leg fat-free mass	Knee or hip OA	rs12731454
107	Leg fat-free mass	Knee or hip OA	rs12777893
108	Leg fat-free mass	Knee or hip OA	rs12879423
109	Leg fat-free mass	Knee or hip OA	rs12889702
110	Leg fat-free mass	Knee or hip OA	rs12906197
111	Leg fat-free mass	Knee or hip OA	rs12914705
112	Leg fat-free mass	Knee or hip OA	rs12947653
113	Leg fat-free mass	Knee or hip OA	rs1296328
114	Leg fat-free mass	Knee or hip OA	rs13039956
115	Leg fat-free mass	Knee or hip OA	rs13059004
116	Leg fat-free mass	Knee or hip OA	rs13180309
117	Leg fat-free mass	Knee or hip OA	rs13209685
118	Leg fat-free mass	Knee or hip OA	rs13272451
119	Leg fat-free mass	Knee or hip OA	rs13282247
120	Leg fat-free mass	Knee or hip OA	rs13430869
121	Leg fat-free mass	Knee or hip OA	rs1360285
122	Leg fat-free mass	Knee or hip OA	rs1369869
123	Leg fat-free mass	Knee or hip OA	rs1374370
124	Leg fat-free mass	Knee or hip OA	rs1376750
125	Leg fat-free mass	Knee or hip OA	rs139919928
126	Leg fat-free mass	Knee or hip OA	rs1412234
127	Leg fat-free mass	Knee or hip OA	rs1418433
128	Leg fat-free mass	Knee or hip OA	rs143384
129	Leg fat-free mass	Knee or hip OA	rs1443536
130	Leg fat-free mass	Knee or hip OA	rs1443749
131	Leg fat-free mass	Knee or hip OA	rs146851424
132	Leg fat-free mass	Knee or hip OA	rs147448400
133	Leg fat-free mass	Knee or hip OA	rs1477890
134	Leg fat-free mass	Knee or hip OA	rs1517037
135	Leg fat-free mass	Knee or hip OA	rs1539312
136	Leg fat-free mass	Knee or hip OA	rs1542224
137	Leg fat-free mass	Knee or hip OA	rs1557339
138	Leg fat-free mass	Knee or hip OA	rs1573891
139	Leg fat-free mass	Knee or hip OA	rs1657222
140	Leg fat-free mass	Knee or hip OA	rs16905901
141	Leg fat-free mass	Knee or hip OA	rs16996657
142	Leg fat-free mass	Knee or hip OA	rs17010957
143	Leg fat-free mass	Knee or hip OA	rs17024393
144	Leg fat-free mass	Knee or hip OA	rs17115481
145	Leg fat-free mass	Knee or hip OA	rs17157112
146	Leg fat-free mass	Knee or hip OA	rs17197114
147	Leg fat-free mass	Knee or hip OA	rs17246129
148	Leg fat-free mass	Knee or hip OA	rs17361789
149	Leg fat-free mass	Knee or hip OA	rs17363646
150	Leg fat-free mass	Knee or hip OA	rs17491275
151	Leg fat-free mass	Knee or hip OA	rs17551974
152	Leg fat-free mass	Knee or hip OA	rs17789218
153	Leg fat-free mass	Knee or hip OA	rs1780672
154	Leg fat-free mass	Knee or hip OA	rs1789167
155	Leg fat-free mass	Knee or hip OA	rs1813212
156	Leg fat-free mass	Knee or hip OA	rs182236268
157	Leg fat-free mass	Knee or hip OA	rs183041
158	Leg fat-free mass	Knee or hip OA	rs1837367
159	Leg fat-free mass	Knee or hip OA	rs1889431
160	Leg fat-free mass	Knee or hip OA	rs1910466
161	Leg fat-free mass	Knee or hip OA	rs1923766
162	Leg fat-free mass	Knee or hip OA	rs1924936
163	Leg fat-free mass	Knee or hip OA	rs1951455
164	Leg fat-free mass	Knee or hip OA	rs2005172
165	Leg fat-free mass	Knee or hip OA	rs2007022
166	Leg fat-free mass	Knee or hip OA	rs2016469
167	Leg fat-free mass	Knee or hip OA	rs2045767
168	Leg fat-free mass	Knee or hip OA	rs2066295
169	Leg fat-free mass	Knee or hip OA	rs2075171
170	Leg fat-free mass	Knee or hip OA	rs2102278
171	Leg fat-free mass	Knee or hip OA	rs2122823
172	Leg fat-free mass	Knee or hip OA	rs2140046
173	Leg fat-free mass	Knee or hip OA	rs2147905
174	Leg fat-free mass	Knee or hip OA	rs2225226
175	Leg fat-free mass	Knee or hip OA	rs2229840
176	Leg fat-free mass	Knee or hip OA	rs2230033
177	Leg fat-free mass	Knee or hip OA	rs2235699
178	Leg fat-free mass	Knee or hip OA	rs2238435
179	Leg fat-free mass	Knee or hip OA	rs224143
180	Leg fat-free mass	Knee or hip OA	rs2252720
181	Leg fat-free mass	Knee or hip OA	rs2252909
182	Leg fat-free mass	Knee or hip OA	rs2270894
183	Leg fat-free mass	Knee or hip OA	rs2276190
184	Leg fat-free mass	Knee or hip OA	rs2277138
185	Leg fat-free mass	Knee or hip OA	rs2281175
186	Leg fat-free mass	Knee or hip OA	rs2284932
187	Leg fat-free mass	Knee or hip OA	rs2287547
188	Leg fat-free mass	Knee or hip OA	rs2291256
189	Leg fat-free mass	Knee or hip OA	rs2293576
190	Leg fat-free mass	Knee or hip OA	rs2296316
191	Leg fat-free mass	Knee or hip OA	rs2298200
192	Leg fat-free mass	Knee or hip OA	rs2307111
193	Leg fat-free mass	Knee or hip OA	rs2369068
194	Leg fat-free mass	Knee or hip OA	rs2369463
195	Leg fat-free mass	Knee or hip OA	rs2395792
196	Leg fat-free mass	Knee or hip OA	rs2411453
197	Leg fat-free mass	Knee or hip OA	rs2422054
198	Leg fat-free mass	Knee or hip OA	rs2455561
199	Leg fat-free mass	Knee or hip OA	rs2482357
200	Leg fat-free mass	Knee or hip OA	rs2524137
201	Leg fat-free mass	Knee or hip OA	rs252937
202	Leg fat-free mass	Knee or hip OA	rs2533879
203	Leg fat-free mass	Knee or hip OA	rs2568958
204	Leg fat-free mass	Knee or hip OA	rs2569993
205	Leg fat-free mass	Knee or hip OA	rs2611732
206	Leg fat-free mass	Knee or hip OA	rs2615075
207	Leg fat-free mass	Knee or hip OA	rs2647268
208	Leg fat-free mass	Knee or hip OA	rs2676298
209	Leg fat-free mass	Knee or hip OA	rs2678204
210	Leg fat-free mass	Knee or hip OA	rs2699433
211	Leg fat-free mass	Knee or hip OA	rs2735559
212	Leg fat-free mass	Knee or hip OA	rs2737218
213	Leg fat-free mass	Knee or hip OA	rs2740761
214	Leg fat-free mass	Knee or hip OA	rs2744700
215	Leg fat-free mass	Knee or hip OA	rs2744956
216	Leg fat-free mass	Knee or hip OA	rs2789370
217	Leg fat-free mass	Knee or hip OA	rs28457693
218	Leg fat-free mass	Knee or hip OA	rs284662
219	Leg fat-free mass	Knee or hip OA	rs28605759
220	Leg fat-free mass	Knee or hip OA	rs286501
221	Leg fat-free mass	Knee or hip OA	rs2866719
222	Leg fat-free mass	Knee or hip OA	rs2884345
223	Leg fat-free mass	Knee or hip OA	rs2952615
224	Leg fat-free mass	Knee or hip OA	rs2978360
225	Leg fat-free mass	Knee or hip OA	rs2979655
226	Leg fat-free mass	Knee or hip OA	rs30235
227	Leg fat-free mass	Knee or hip OA	rs310796
228	Leg fat-free mass	Knee or hip OA	rs3110496
229	Leg fat-free mass	Knee or hip OA	rs3116201
230	Leg fat-free mass	Knee or hip OA	rs3212260
231	Leg fat-free mass	Knee or hip OA	rs332162
232	Leg fat-free mass	Knee or hip OA	rs34017457
233	Leg fat-free mass	Knee or hip OA	rs34028346
234	Leg fat-free mass	Knee or hip OA	rs34055910
235	Leg fat-free mass	Knee or hip OA	rs34118426
236	Leg fat-free mass	Knee or hip OA	rs34517439
237	Leg fat-free mass	Knee or hip OA	rs34693680
238	Leg fat-free mass	Knee or hip OA	rs34772064
239	Leg fat-free mass	Knee or hip OA	rs34776209
240	Leg fat-free mass	Knee or hip OA	rs34848742
241	Leg fat-free mass	Knee or hip OA	rs34879158
242	Leg fat-free mass	Knee or hip OA	rs35050648
243	Leg fat-free mass	Knee or hip OA	rs35105141
244	Leg fat-free mass	Knee or hip OA	rs35186585
245	Leg fat-free mass	Knee or hip OA	rs35375873
246	Leg fat-free mass	Knee or hip OA	rs35506085
247	Leg fat-free mass	Knee or hip OA	rs357486
248	Leg fat-free mass	Knee or hip OA	rs357868
249	Leg fat-free mass	Knee or hip OA	rs35874463
250	Leg fat-free mass	Knee or hip OA	rs35990522
251	Leg fat-free mass	Knee or hip OA	rs36000545
252	Leg fat-free mass	Knee or hip OA	rs36012032
253	Leg fat-free mass	Knee or hip OA	rs36100359
254	Leg fat-free mass	Knee or hip OA	rs365352
255	Leg fat-free mass	Knee or hip OA	rs3736984
256	Leg fat-free mass	Knee or hip OA	rs3743254
257	Leg fat-free mass	Knee or hip OA	rs3744806
258	Leg fat-free mass	Knee or hip OA	rs3751837
259	Leg fat-free mass	Knee or hip OA	rs3803575
260	Leg fat-free mass	Knee or hip OA	rs380803
261	Leg fat-free mass	Knee or hip OA	rs3809570
262	Leg fat-free mass	Knee or hip OA	rs3810291
263	Leg fat-free mass	Knee or hip OA	rs3822742
264	Leg fat-free mass	Knee or hip OA	rs3823674
265	Leg fat-free mass	Knee or hip OA	rs3845344
266	Leg fat-free mass	Knee or hip OA	rs3853252
267	Leg fat-free mass	Knee or hip OA	rs390801
268	Leg fat-free mass	Knee or hip OA	rs3990738
269	Leg fat-free mass	Knee or hip OA	rs4073717
270	Leg fat-free mass	Knee or hip OA	rs41311445
271	Leg fat-free mass	Knee or hip OA	rs4148155
272	Leg fat-free mass	Knee or hip OA	rs4235012
273	Leg fat-free mass	Knee or hip OA	rs4240326
274	Leg fat-free mass	Knee or hip OA	rs4242244
275	Leg fat-free mass	Knee or hip OA	rs4282339
276	Leg fat-free mass	Knee or hip OA	rs4392169
277	Leg fat-free mass	Knee or hip OA	rs4525525
278	Leg fat-free mass	Knee or hip OA	rs4552110
279	Leg fat-free mass	Knee or hip OA	rs4567604
280	Leg fat-free mass	Knee or hip OA	rs4635681
281	Leg fat-free mass	Knee or hip OA	rs4653016
282	Leg fat-free mass	Knee or hip OA	rs4715207
283	Leg fat-free mass	Knee or hip OA	rs4733724
284	Leg fat-free mass	Knee or hip OA	rs4735766
285	Leg fat-free mass	Knee or hip OA	rs4744255
286	Leg fat-free mass	Knee or hip OA	rs475390
287	Leg fat-free mass	Knee or hip OA	rs4782286
288	Leg fat-free mass	Knee or hip OA	rs4808845
289	Leg fat-free mass	Knee or hip OA	rs4819021
290	Leg fat-free mass	Knee or hip OA	rs4865956
291	Leg fat-free mass	Knee or hip OA	rs4883723
292	Leg fat-free mass	Knee or hip OA	rs4899012
293	Leg fat-free mass	Knee or hip OA	rs4903278
294	Leg fat-free mass	Knee or hip OA	rs4955999
295	Leg fat-free mass	Knee or hip OA	rs4973924
296	Leg fat-free mass	Knee or hip OA	rs4974223
297	Leg fat-free mass	Knee or hip OA	rs4976262
298	Leg fat-free mass	Knee or hip OA	rs4980826
299	Leg fat-free mass	Knee or hip OA	rs5017213
300	Leg fat-free mass	Knee or hip OA	rs505575
301	Leg fat-free mass	Knee or hip OA	rs508347
302	Leg fat-free mass	Knee or hip OA	rs512692
303	Leg fat-free mass	Knee or hip OA	rs529736
304	Leg fat-free mass	Knee or hip OA	rs532499
305	Leg fat-free mass	Knee or hip OA	rs5396
306	Leg fat-free mass	Knee or hip OA	rs543874
307	Leg fat-free mass	Knee or hip OA	rs55726687
308	Leg fat-free mass	Knee or hip OA	rs55758152
309	Leg fat-free mass	Knee or hip OA	rs55831773
310	Leg fat-free mass	Knee or hip OA	rs55854145
311	Leg fat-free mass	Knee or hip OA	rs55887408
312	Leg fat-free mass	Knee or hip OA	rs56094641
313	Leg fat-free mass	Knee or hip OA	rs56254146
314	Leg fat-free mass	Knee or hip OA	rs56304870
315	Leg fat-free mass	Knee or hip OA	rs56383938
316	Leg fat-free mass	Knee or hip OA	rs56676529
317	Leg fat-free mass	Knee or hip OA	rs57126421
318	Leg fat-free mass	Knee or hip OA	rs5752989
319	Leg fat-free mass	Knee or hip OA	rs57636386
320	Leg fat-free mass	Knee or hip OA	rs5771118
321	Leg fat-free mass	Knee or hip OA	rs58584712
322	Leg fat-free mass	Knee or hip OA	rs58857770
323	Leg fat-free mass	Knee or hip OA	rs599004
324	Leg fat-free mass	Knee or hip OA	rs59985551
325	Leg fat-free mass	Knee or hip OA	rs60223575
326	Leg fat-free mass	Knee or hip OA	rs6026578
327	Leg fat-free mass	Knee or hip OA	rs6084183
328	Leg fat-free mass	Knee or hip OA	rs6124249
329	Leg fat-free mass	Knee or hip OA	rs6136938
330	Leg fat-free mass	Knee or hip OA	rs6142059
331	Leg fat-free mass	Knee or hip OA	rs61729527
332	Leg fat-free mass	Knee or hip OA	rs61878760
333	Leg fat-free mass	Knee or hip OA	rs61941043
334	Leg fat-free mass	Knee or hip OA	rs61992671
335	Leg fat-free mass	Knee or hip OA	rs62064607
336	Leg fat-free mass	Knee or hip OA	rs62070645
337	Leg fat-free mass	Knee or hip OA	rs62246311
338	Leg fat-free mass	Knee or hip OA	rs6235
339	Leg fat-free mass	Knee or hip OA	rs62425398
340	Leg fat-free mass	Knee or hip OA	rs62515438
341	Leg fat-free mass	Knee or hip OA	rs62621197
342	Leg fat-free mass	Knee or hip OA	rs62621812
343	Leg fat-free mass	Knee or hip OA	rs6435043
344	Leg fat-free mass	Knee or hip OA	rs6437277
345	Leg fat-free mass	Knee or hip OA	rs6505044
346	Leg fat-free mass	Knee or hip OA	rs6514066
347	Leg fat-free mass	Knee or hip OA	rs6567160
348	Leg fat-free mass	Knee or hip OA	rs6570509
349	Leg fat-free mass	Knee or hip OA	rs6575340
350	Leg fat-free mass	Knee or hip OA	rs6585827
351	Leg fat-free mass	Knee or hip OA	rs6591
352	Leg fat-free mass	Knee or hip OA	rs66462629
353	Leg fat-free mass	Knee or hip OA	rs6669139
354	Leg fat-free mass	Knee or hip OA	rs6675441
355	Leg fat-free mass	Knee or hip OA	rs67141907
356	Leg fat-free mass	Knee or hip OA	rs6743060
357	Leg fat-free mass	Knee or hip OA	rs67551338
358	Leg fat-free mass	Knee or hip OA	rs6761949
359	Leg fat-free mass	Knee or hip OA	rs6762578
360	Leg fat-free mass	Knee or hip OA	rs6779752
361	Leg fat-free mass	Knee or hip OA	rs6800021
362	Leg fat-free mass	Knee or hip OA	rs68156080
363	Leg fat-free mass	Knee or hip OA	rs6821305
364	Leg fat-free mass	Knee or hip OA	rs6840229
365	Leg fat-free mass	Knee or hip OA	rs6860245
366	Leg fat-free mass	Knee or hip OA	rs6873192
[truncated: 2,391 more rows]
