# Supplementary material for: Causal associations of obesity related anthropometric indicators and body compositions with knee and hip arthritis: A large-scale genetic correlation study
Source: Front Endocrinol (Lausanne). 2022 Sep 29;13:1011896. doi: 10.3389/fendo.2022.1011896 (PMC9556900; doi:10.3389/fendo.2022.1011896)
Supplement: Supplementary Table 3 — Results of the Cochran’s Q, MR-Egger-intercept and MR-PRESSO tests for detecting horizontal and directional pleiotropy and between SNP-heterogeneity in the univariable Mendelian randomization setting and results of the MR analysis after SNPs screened by PhenoScanner V2. [file Table_3.xlsx]

## Sheet: heterogeneity test
Exporsure	Outcome	Cochrans			Egger			PRESSO			PRESSO Outliers corrected			PRESSO Global Test RSSobs	PRSSobs	PRESSO Distortion Test
		Q	Qdf	P	intercept	se	Pintercept	beta	sd	P	beta	sd	P			beta	P
Waist circumference	Knee osteoarthritis	10.151352	17	0.8971436	-0.00555797	0.008834336	0.5381419	0.466979	0.0513543	3.77648e-08	NA	NA	NA	12.9848	0.89	NA	NA
	Hip osteoarthritis	67.48012	17	0.01294008	-0.01816485	0.005849461	0.003358287	0.429308	0.0846107	7.55043e-06	0.394076	0.0797395	1.2236e-05	72.5242	0.009	8.94039	0.68
	Knee or Hip osteoarthritis	21.80578	17	0.1923039	-0.008830464	0.008143928	0.2943006	0.483496	0.0613352	3.02175e-07	NA	NA	NA	27.7423	0.201	NA	NA
Arm fat mass	Knee osteoarthritis	670.6586	399	4.103268e-16	0.001975845	0.001867617	0.2907201	0.768947	0.0388301	1.19517e-61	0.796599	0.0360696	3.04646e-71	714.565	<0.001	-3.47123	0.43
	Hip osteoarthritis	629.2157	399	1.430450e-12	-0.0008655108	0.00227318	0.7035927	0.517069	0.0459931	9.94638e-26	0.520921	0.0424934	1.39576e-29	635.751	<0.001	-0.73947	0.935
	Knee or Hip osteoarthritis	702.0291	399	5.195472e-19	0.0006608318	0.001563972	0.6728632	0.655965	0.0320266	1.23588e-64	0.674962	0.0305685	2.20181e-71	725.931	<0.001	-2.81442	0.542
Arm fat-free mass	Knee osteoarthritis	1136.389	483	1.351370e-54	0.004644647	0.001882492	0.01396059	0.594027	0.058908	6.82409e-22	0.696759	0.053054	5.49065e-34	1199.12	<0.001	-14.7442	0.099
	Hip osteoarthritis	1139.73	482	3.335901e-55	0.002013951	0.002383428	0.3985416	0.535297	0.0731578	1.01942e-12	0.478876	0.0633471	2.06993e-13	1165.45	<0.001	11.7821	0.316
	Knee or Hip osteoarthritis	1267.468	483	1.091290e-71	0.003436308	0.001629208	0.03544336	0.558934	0.050343	9.43764e-26	0.609514	0.0456251	7.11838e-35	1306.61	<0.001	-8.2984	0.29
Arm fat percentage	Knee osteoarthritis	490.5274	227	1.817277e-21	0.002659557	0.003317897	0.4236386	0.875123	0.0647218	3.36285e-31	0.919025	0.0616641	1.19387e-35	507.925	<0.001	-4.7771	0.508
	Hip osteoarthritis	416.8983	227	2.342005e-13	-0.008075689	0.00380457	0.03487291	0.545599	0.0746633	4.22364e-12	0.527292	0.0695107	8.13777e-13	429.447	<0.001	3.47185	0.791
	Knee or Hip osteoarthritis	491.5557	226	9.265919e-22	-0.001367189	0.002731092	0.6171407	0.727072	0.0536014	2.59507e-31	0.764072	0.0509722	6.79486e-36	517.129	<0.001	-4.84248	0.478
Obesity class 3	Knee osteoarthritis	0.8412816	1	0.3590305	NA	NA	NA	NA	NA	NA	NA	NA	NA	NA	NA	NA	NA
	Hip osteoarthritis	0.0297937	1	0.862959	NA	NA	NA	NA	NA	NA	NA	NA	NA	NA	NA	NA	NA
	Knee or Hip osteoarthritis	0.2605492	1	0.6097431	NA	NA	NA	NA	NA	NA	NA	NA	NA	NA	NA	NA	NA
Obesity class 2	Knee osteoarthritis	7.307615	10	0.6961200	-0.005282736	0.009771617	0.60189	0.143237	0.0158113	3.90116e-06	NA	NA	NA	8.45114	0.783	NA	NA
	Hip osteoarthritis	19.89835	10	0.03022894	-0.01041706	0.01786753	0.5741983	0.16902	0.0327182	0.000421589	NA	NA	NA	22.8146	0.082	NA	NA
	Knee or Hip osteoarthritis	10.528989	10	0.3953702	-0.007092367	0.008344636	0.4173992	0.148987	0.015559	2.36194e-06	NA	NA	NA	11.9471	0.549	NA	NA
Obesity class 1	Knee osteoarthritis	25.49702	16	0.06152916	-0.01153678	0.008763321	0.2077731	0.15724	0.0285312	4.74108e-05	NA	NA	NA	28.0264	0.114	NA	NA
	Hip osteoarthritis	26.94077	16	0.04214621	-0.01256977	0.011485	0.291021	0.196487	0.0367735	6.59552e-05	NA	NA	NA	30.3466	0.054	NA	NA
	Knee or Hip osteoarthritis	20.25258	16	0.2090595	-0.01157947	0.006062224	0.07543035	0.168439	0.0208385	4.84886e-07	NA	NA	NA	22.9784	0.267	NA	NA
Leg fat mass	Knee osteoarthritis	656.1484	386	2.590969e-16	0.0009801083	0.001998554	0.6241241	0.939364	0.0488019	3.87711e-59	0.945439	0.0456754	3.92376e-65	724.08	<0.001	-0.64262	0.905
	Hip osteoarthritis	576.8713	385	7.768637e-10	-0.003215549	0.002354972	0.1729173	0.574028	0.0564233	8.41202e-22	0.555884	0.0538528	2.6126e-22	611.326	<0.001	3.264	0
	Knee or Hip osteoarthritis	614.2141	386	1.134277e-12	-0.0007083511	0.001580856	0.6543469	0.561031	0.0479834	4.75199e-28	0.641348	0.043053	1.68817e-41	1308.89	<0.001	-12.5232	0.1
Leg fat-free mass	Knee osteoarthritis	1140.417	474	8.265303e-57	0.003153263	0.001877317	0.09368291	0.61938	0.0565926	4.18698e-25	0.740504	0.0504716	1.43407e-40	1216.73	<0.001	-16.357	0.051
	Hip osteoarthritis	1064.294	475	3.676555e-47	-0.0004428193	0.002279408	0.8460481	0.511617	0.0672482	1.41986e-13	0.506823	0.0587767	9.7149e-17	1089.72	<0.001	0.946029	0.932
	Knee or Hip osteoarthritis	1252.332	475	2.485141e-71	0.0015565	0.001609839	0.3341036	0.561031	0.0479834	4.75199e-28	0.641348	0.043053	1.68817e-41	1308.89	<0.001	-12.5232	0.1
Leg fat percentage	Knee osteoarthritis	704.3702	352	9.504240e-26	-0.001454226	0.002678009	0.5874571	1.16701	0.0744092	8.15804e-43	1.24732	0.0684259	5.03965e-53	771.973	<0.001	-6.43889	0.238
	Hip osteoarthritis	650.0325	350	2.757298e-20	-0.008442669	0.003219896	0.009123561	0.619211	0.0878207	8.9186e-12	0.577981	0.0828968	1.51651e-11	675.788	<0.001	7.13344	0.601
	Knee or Hip osteoarthritis	771.6039	352	1.870648e-33	-0.004411661	0.002279219	0.05371926	0.936659	0.0629902	1.69372e-39	1.00909	0.0566734	3.31132e-51	827.02	<0.001	-7.17739	0.223
Hip circumference	Knee osteoarthritis	7.051353	16	0.9722585	-0.002489207	0.008935353	0.7843712	0.485157	0.0447402	4.66255e-09	NA	NA	NA	9.21861	0.967	NA	NA
	Hip osteoarthritis	28.19616	16	0.02995513	-0.01154342	0.01504636	0.4548754	0.555149	0.109724	9.67647e-05	NA	NA	NA	35.2346	0.029	NA	NA
	Knee or Hip osteoarthritis	11.02960	16	0.8076548	-0.005974843	0.007306293	0.4262902	0.499175	0.0469309	6.22152e-09	NA	NA	NA	15.6576	0.766	NA	NA
Whole body fat mass	Knee osteoarthritis	524.1595	269	1.292435e-18	0.001030422	0.002719346	0.7050452	0.668048	0.0435569	8.01113e-39	0.707964	0.0396404	1.38607e-47	535.42	<0.001	-5.63806	0.316
	Hip osteoarthritis	477.1784	268	6.113221e-14	-0.004060168	0.003256785	0.2136075	0.461193	0.0522509	1.28674e-16	0.475805	0.0488975	2.18891e-19	485.934	<0.001	-3.07114	0.786
	Knee or Hip osteoarthritis	530.8365	269	2.454415e-19	-0.0008116375	0.002236951	0.7170163	0.569576	0.0360233	1.5511e-40	0.58303	0.0329983	5.91014e-47	547.199	<0.001	-2.30763	0.686
Whole body fat-free mass	Knee osteoarthritis	1081.957	388	8.221098e-67	0.006845886	0.002278964	0.002838301	0.505966	0.0595967	4.01494e-16	0.617669	0.0511028	8.74398e-29	1146.87	<0.001	-18.0846	0.076
	Hip osteoarthritis	477.1784	268	6.113221e-14	-0.004060168	0.003256785	0.2136075	0.46745	0.0694876	5.9534e-11	0.407257	0.059448	2.90509e-11	985.04	<0.001	14.7802	0.304
	Knee or Hip osteoarthritis	1164.119	388	1.556463e-78	0.005493232	0.001936576	0.004799833	0.478386	0.050477	2.27177e-19	0.537092	0.0439604	3.24719e-29	1227.33	<0.001	-10.9304	0.225
Body fat percentage	Knee osteoarthritis	768.1299	365	7.206666e-31	0.001729923	0.002593404	0.5051646	0.857886	0.0594606	7.2971e-38	0.89676	0.0545329	7.31916e-46	816.884	<0.001	-4.33492	0.497
	Hip osteoarthritis	737.9508	365	1.851478e-27	-0.004987789	0.003183423	0.1180302	0.446895	0.0720137	1.43899e-09	0.429194	0.0634294	5.26841e-11	759.455	<0.001	4.12417	0.791
	Knee or Hip osteoarthritis	855.4063	365	2.246029e-41	-0.0003840841	0.002238944	0.863889	0.690218	0.05111	3.70001e-34	0.742172	0.0464261	5.93671e-44	901.333	<0.001	-7.00035	0.295
Body mass index	Knee osteoarthritis	7.070054	6	0.3144172	-0.02061164	0.01088496	0.1168205	0.0635841	0.022726	0.0207853	0.0741657	0.0194927	0.00520097	30.9638	0.008	-14.2675	0.66
	Hip osteoarthritis	3.544279	6	0.7380696	-0.01908751	0.01367039	0.2214569	0.0954503	0.0202214	0.00108868	NA	NA	NA	16.1833	0.23	NA	NA
	Knee or Hip osteoarthritis	6.066482	6	0.4157841	-0.01816306	0.008909473	0.09703878	0.0746445	0.019178	0.00366267	0.0682655	0.0176969	0.00623177	33.5006	0.009	9.34432	0.509
Trunk fat percentage	Knee osteoarthritis	510.2230	227	7.804347e-24	0.004418851	0.003702587	0.2339446	0.662995	0.0563681	2.22575e-25	0.699605	0.0518811	7.84858e-31	531.876	<0.001	-5.23299	0.485
	Hip osteoarthritis	484.6939	227	8.829948e-21	-0.001168321	0.004542828	0.7972745	0.376256	0.0687113	1.1243e-07	0.378125	0.0621192	4.85323e-09	501.696	<0.001	-0.494192	0.979
	Knee or Hip osteoarthritis	541.5034	227	9.729490e-28	0.002096031	0.003125974	0.5032105	0.536809	0.0475321	7.09896e-24	0.585726	0.0423453	6.6996e-32	565.542	<0.001	-8.35148	0.309
Trunk fat mass	Knee osteoarthritis	698.1577	276	1.961315e-38	4.04574e-05	0.003130629	0.9896985	0.570559	0.047829	7.53695e-27	0.614225	0.0403936	2.21062e-38	713.311	<0.001	-7.10909	0.325
	Hip osteoarthritis	559.1927	275	1.517602e-21	-0.002595878	0.003522436	0.4617801	0.426844	0.0537416	4.74921e-14	0.430785	0.0469552	1.15132e-17	567.945	<0.001	-0.91488	0.926
	Knee or Hip osteoarthritis	699.4871	276	1.307778e-38	-0.0006511926	0.002562512	0.7995907	0.503242	0.0392963	6.30608e-30	0.5451	0.0335538	4.16031e-42	719.405	<0.001	-7.679	0.285
Trunk fat-free mass	Knee osteoarthritis	1059.895	386	3.498671e-64	0.005315672	0.002305074	0.02163703	0.407269	0.0577284	7.65416e-12	0.536601	0.0491895	2.47936e-24	1092.81	<0.001	-24.1021	0.079
	Hip osteoarthritis	1023.729	385	1.984499e-59	0.003053696	0.002869469	0.2879056	0.410035	0.0711713	1.6709e-08	0.352301	0.0615037	2.05988e-08	1044.84	<0.001	16.3874	0.314
	Knee or Hip osteoarthritis	1162.667	386	8.376816e-79	0.004238073	0.001977267	0.03270706	0.398368	0.0492496	7.27508e-15	0.433814	0.0437012	7.99882e-21	1186.16	<0.001	-8.17076	0.478
Weight	Knee osteoarthritis	24.17136	10	0.007158318	-0.0143275	0.01923398	0.47533	0.507938	0.0982584	0.000419464	0.513071	0.0563764	1.70728e-05	28.4625	0.016	-1.00047	0.904
	Hip osteoarthritis	21.24527	10	0.01944676	-0.04190922	0.01866868	0.0514304	0.462927	0.115583	0.00249748	NA	NA	NA	26.6355	0.029	NA	NA
	Knee or Hip osteoarthritis	25.13392	10	0.005097356	-0.02267688	0.01467755	0.1567443	0.478678	0.0818544	0.000162066	0.527863	0.0585173	8.37959e-06	30.1752	0.023	-9.31783	0.459
Waist-to-hip ratio	Knee osteoarthritis	226.9128	35	5.835007e-30	0.02577388	0.01930869	0.1908009	-0.145807	0.152055	0.343828	-0.158646	0.101844	0.129785	242.289	<0.001	8.09262	0.884
	Hip osteoarthritis	136.6943	35	5.955446e-14	0.01969827	0.01908812	0.3093737	-0.0813419	0.150683	0.592645	-0.0321134	0.105295	0.762352	144.962	<0.001	-153.296	0.287
	Knee or Hip osteoarthritis	227.0918	35	5.404705e-30	0.02458428	0.01565358	0.1255548	-0.106517	0.124586	0.398071	-0.0608312	0.0850521	0.479824	243.226	<0.001	-75.1025	0.257

## Sheet: Knee OA
id.exposure	id.outcome	method	nsnp	b	se	pval
Weight	kneeOA	MR_Egger	10	0.717021	0.512247	0.19915
Weight	kneeOA	Weighted_median	10	0.497246	0.107989	4.13249e-06
Weight	kneeOA	IVW	10	0.476784	0.114366	3.06021e-05
Weight	kneeOA	Weighted_mode	10	0.46999	0.141657	0.00897176
Hip circumference	kneeOA	Weighted_median	15	0.433041	0.110821	9.32332e-05
Hip circumference	kneeOA	MR_Egger	15	0.424985	0.304838	0.186648
Hip circumference	kneeOA	IVW	15	0.424733	0.0826741	2.78517e-07
Hip circumference	kneeOA	Weighted_mode	15	0.419856	0.177371	0.0328728
Waist circumference	kneeOA	MR_Egger	17	0.585067	0.260922	0.0404817
Waist circumference	kneeOA	Weighted_mode	17	0.506703	0.154163	0.00464666
Waist circumference	kneeOA	Weighted_median	17	0.44068	0.100584	1.18029e-05
Waist circumference	kneeOA	IVW	17	0.420685	0.075522	2.54212e-08
Waist-to-hip ratio	kneeOA	IVW	30	-0.0184193	0.181143	0.919007
Waist-to-hip ratio	kneeOA	Weighted_median	30	-0.149718	0.126124	0.235199
Waist-to-hip ratio	kneeOA	Weighted_mode	30	-0.250035	0.240349	0.306796
Waist-to-hip ratio	kneeOA	MR_Egger	30	-0.909625	0.83047	0.282712
Obesity class 1	kneeOA	MR_Egger	15	0.318621	0.120906	0.02058
Obesity class 1	kneeOA	Weighted_mode	15	0.149762	0.0501666	0.00983385
Obesity class 1	kneeOA	Weighted_median	15	0.135452	0.0386932	0.000464119
Obesity class 1	kneeOA	IVW	15	0.135445	0.0332389	4.60341e-05
Obesity class 2	kneeOA	MR_Egger	10	0.215164	0.0907461	0.0451724
Obesity class 2	kneeOA	IVW	10	0.143784	0.0224099	1.39826e-10
Obesity class 2	kneeOA	Weighted_median	10	0.112199	0.0314602	0.000361965
Obesity class 2	kneeOA	Weighted_mode	10	0.103376	0.0466862	0.0540664
Obesity class 3	kneeOA	Wald_ratio	1	0.0657895	0.0489474	0.178921
Body mass index	kneeOA	MR_Egger	6	0.148656	0.0496739	0.0402335
Body mass index	kneeOA	Weighted_mode	6	0.0928506	0.0321135	0.034134
Body mass index	kneeOA	Weighted_median	6	0.0808945	0.0243602	0.000897722
Body mass index	kneeOA	IVW	6	0.0763333	0.0211028	0.000297787
Whole body fat mass	kneeOA	Weighted_mode	257	0.65063	0.149143	1.86622e-05
Whole body fat mass	kneeOA	IVW	257	0.640888	0.0466455	5.88346e-43
Whole body fat mass	kneeOA	Weighted_median	257	0.629207	0.0543395	5.25456e-31
Whole body fat mass	kneeOA	MR_Egger	257	0.487148	0.156609	0.00207921
Whole body fat-free mass	kneeOA	Weighted_median	381	0.577246	0.0669844	6.83594e-18
Whole body fat-free mass	kneeOA	Weighted_mode	381	0.524169	0.191153	0.00639271
Whole body fat-free mass	kneeOA	IVW	381	0.507464	0.0603559	4.17552e-17
Whole body fat-free mass	kneeOA	MR_Egger	381	0.0241308	0.148923	0.871365
Arm fat percentage	kneeOA	Weighted_mode	213	0.954588	0.224228	3.1089e-05
Arm fat percentage	kneeOA	IVW	213	0.845433	0.0703593	2.93009e-33
Arm fat percentage	kneeOA	Weighted_median	213	0.811075	0.0806487	8.56614e-24
Arm fat percentage	kneeOA	MR_Egger	213	0.511453	0.246395	0.03913
Trunk fat percentage	kneeOA	IVW	213	0.646083	0.0601757	6.85105e-27
Trunk fat percentage	kneeOA	Weighted_median	213	0.627892	0.0689308	8.31274e-20
Trunk fat percentage	kneeOA	Weighted_mode	213	0.536847	0.229466	0.0202372
Trunk fat percentage	kneeOA	MR_Egger	213	0.238439	0.223434	0.287122
Trunk fat mass	kneeOA	Weighted_mode	265	0.708513	0.147444	2.5953e-06
Trunk fat mass	kneeOA	Weighted_median	265	0.581793	0.0536151	1.96631e-27
Trunk fat mass	kneeOA	IVW	265	0.543519	0.0507305	8.76251e-27
Trunk fat mass	kneeOA	MR_Egger	265	0.447026	0.165714	0.00743619
Trunk fat-free mass	kneeOA	IVW	380	0.38168	0.0592678	1.19541e-10
Trunk fat-free mass	kneeOA	Weighted_median	380	0.378344	0.0635726	2.65906e-09
Trunk fat-free mass	kneeOA	Weighted_mode	380	0.195878	0.233328	0.40172
Trunk fat-free mass	kneeOA	MR_Egger	380	-0.0293655	0.150425	0.845328
Leg fat-free mass	kneeOA	Weighted_mode	460	0.700404	0.154839	7.75758e-06
Leg fat-free mass	kneeOA	Weighted_median	460	0.658555	0.0702793	7.21631e-21
Leg fat-free mass	kneeOA	IVW	460	0.607631	0.0591984	1.02038e-24
Leg fat-free mass	kneeOA	MR_Egger	460	0.333567	0.144048	0.0210175
Leg fat mass	kneeOA	IVW	373	0.934641	0.0509256	3.12034e-75
Leg fat mass	kneeOA	Weighted_median	373	0.915319	0.0669615	1.5482e-42
Leg fat mass	kneeOA	Weighted_mode	373	0.907124	0.165299	7.54303e-08
Leg fat mass	kneeOA	MR_Egger	373	0.874355	0.157467	5.37231e-08
Leg fat percentage	kneeOA	MR_Egger	338	1.28989	0.295725	1.71817e-05
Leg fat percentage	kneeOA	IVW	338	1.20968	0.0785798	1.78781e-53
Leg fat percentage	kneeOA	Weighted_median	338	1.15335	0.0959525	2.78954e-33
Leg fat percentage	kneeOA	Weighted_mode	338	1.15242	0.300706	0.00015139
Arm fat-free mass	kneeOA	Weighted_median	472	0.622479	0.0723798	7.95925e-18
Arm fat-free mass	kneeOA	IVW	472	0.583013	0.0613981	2.18904e-21
Arm fat-free mass	kneeOA	Weighted_mode	472	0.524962	0.21714	0.0160009
Arm fat-free mass	kneeOA	MR_Egger	472	0.144113	0.153301	0.347666
Arm fat mass	kneeOA	IVW	385	0.775715	0.0404292	4.7523e-82
Arm fat mass	kneeOA	Weighted_median	385	0.708593	0.0504128	7.09801e-45
Arm fat mass	kneeOA	Weighted_mode	385	0.685589	0.121388	3.16506e-08
Arm fat mass	kneeOA	MR_Egger	385	0.651534	0.119304	8.52636e-08
Arm fat percentage	kneeOA	IVW	345	0.851289	0.063363	3.76574e-41
Arm fat percentage	kneeOA	Weighted_mode	345	0.803974	0.221485	0.000326552
Arm fat percentage	kneeOA	Weighted_median	345	0.789566	0.0752077	8.77912e-26
Arm fat percentage	kneeOA	MR_Egger	345	0.619914	0.222601	0.00565234

## Sheet: Hip OA
id.exposure	id.outcome	method	nsnp	b	se	pval
Weight	HipOA	MR_Egger	10	1.03323	0.475911	0.0617162
Weight	HipOA	IVW	10	0.36518	0.11748	0.00188082
Weight	HipOA	Weighted_median	10	0.32927	0.129836	0.0112113
Weight	HipOA	Weighted_mode	10	0.249716	0.20917	0.263056
Hip circumference	HipOA	Weighted_mode	15	0.563169	0.224065	0.0248144
Hip circumference	HipOA	MR_Egger	15	0.525691	0.480781	0.294061
Hip circumference	HipOA	Weighted_median	15	0.514601	0.147002	0.000464152
Hip circumference	HipOA	IVW	15	0.465801	0.125756	0.000212213
Waist circumference	HipOA	MR_Egger	17	0.862385	0.43932	0.0684651
Waist circumference	HipOA	Weighted_mode	17	0.556426	0.21383	0.0192549
Waist circumference	HipOA	IVW	17	0.50104	0.126062	7.0509e-05
Waist circumference	HipOA	Weighted_median	17	0.479147	0.14378	0.000860672
Waist-to-hip ratio	HipOA	IVW	30	-0.0201761	0.159121	0.899101
Waist-to-hip ratio	HipOA	Weighted_median	30	-0.0783373	0.144547	0.587853
Waist-to-hip ratio	HipOA	Weighted_mode	30	-0.261112	0.227349	0.260146
Waist-to-hip ratio	HipOA	MR_Egger	30	-0.904235	0.727079	0.223939
Obesity class 1	HipOA	MR_Egger	15	0.21945	0.170199	0.219738
Obesity class 1	HipOA	IVW	15	0.185272	0.0428958	1.56659e-05
Obesity class 1	HipOA	Weighted_median	15	0.162226	0.0508948	0.00143524
Obesity class 1	HipOA	Weighted_mode	15	0.160334	0.0739752	0.0479362
Obesity class 2	HipOA	MR_Egger	10	0.230081	0.176349	0.228277
Obesity class 2	HipOA	IVW	10	0.159979	0.041466	0.000114282
Obesity class 2	HipOA	Weighted_median	10	0.135706	0.0408917	0.000904439
Obesity class 2	HipOA	Weighted_mode	10	0.117534	0.0569779	0.0691655
Obesity class 3	HipOA	Wald_ratio	1	0.166316	0.061579	0.00691616
Body mass index	HipOA	MR_Egger	6	0.144848	0.0624905	0.0813217
Body mass index	HipOA	Weighted_mode	6	0.100405	0.0400244	0.0539204
Body mass index	HipOA	Weighted_median	6	0.0917456	0.0304125	0.00255538
Body mass index	HipOA	IVW	6	0.0914988	0.024507	0.000188774
Whole body fat mass	HipOA	Weighted_mode	256	0.562964	0.209552	0.00769476
Whole body fat mass	HipOA	MR_Egger	256	0.500813	0.179185	0.00558683
Whole body fat mass	HipOA	Weighted_median	256	0.490458	0.0685434	8.34025e-13
Whole body fat mass	HipOA	IVW	256	0.431873	0.053394	6.04405e-16
Whole body fat-free mass	HipOA	IVW	381	0.44648	0.0717608	4.91528e-10
Whole body fat-free mass	HipOA	Weighted_median	381	0.441696	0.0798248	3.14223e-08
Whole body fat-free mass	HipOA	MR_Egger	381	0.170052	0.179248	0.343378
Whole body fat-free mass	HipOA	Weighted_mode	381	-0.0582067	0.29074	0.84143
Arm fat percentage	HipOA	MR_Egger	213	0.740323	0.268993	0.00643494
Arm fat percentage	HipOA	Weighted_mode	213	0.503444	0.281217	0.0748435
Arm fat percentage	HipOA	Weighted_median	213	0.498048	0.100249	6.76084e-07
Arm fat percentage	HipOA	IVW	213	0.480021	0.0767078	3.90477e-10
Trunk fat percentage	HipOA	Weighted_mode	213	0.354457	0.267712	0.186921
Trunk fat percentage	HipOA	IVW	213	0.324653	0.0702026	3.75477e-06
Trunk fat percentage	HipOA	Weighted_median	213	0.320423	0.0802402	6.51592e-05
Trunk fat percentage	HipOA	MR_Egger	213	0.0369695	0.261982	0.887914
Trunk fat mass	HipOA	Weighted_mode	264	0.444391	0.219445	0.0438708
Trunk fat mass	HipOA	Weighted_median	264	0.415971	0.0653956	2.00649e-10
Trunk fat mass	HipOA	IVW	264	0.390172	0.0549798	1.27824e-12
Trunk fat mass	HipOA	MR_Egger	264	0.330776	0.17934	0.0662529
Trunk fat-free mass	HipOA	IVW	379	0.375753	0.0742652	4.20111e-07
Trunk fat-free mass	HipOA	Weighted_median	379	0.218733	0.0814828	0.00726587
Trunk fat-free mass	HipOA	MR_Egger	379	0.0636606	0.189978	0.737741
Trunk fat-free mass	HipOA	Weighted_mode	379	-0.0174007	0.215533	0.935697
Leg fat-free mass	HipOA	Weighted_mode	461	0.807487	0.257357	0.00181269
Leg fat-free mass	HipOA	Weighted_median	461	0.535639	0.0866267	6.27747e-10
Leg fat-free mass	HipOA	IVW	461	0.494582	0.0711248	3.55777e-12
Leg fat-free mass	HipOA	MR_Egger	461	0.444216	0.173937	0.0109748
Leg fat mass	HipOA	Weighted_mode	372	0.920549	0.286234	0.00141371
Leg fat mass	HipOA	MR_Egger	372	0.610946	0.183447	0.000954621
Leg fat mass	HipOA	Weighted_median	372	0.546852	0.0806489	1.19638e-11
Leg fat mass	HipOA	IVW	372	0.536494	0.059178	1.23721e-19
Leg fat percentage	HipOA	Weighted_mode	336	1.18327	0.399471	0.00327403
Leg fat percentage	HipOA	MR_Egger	336	1.01806	0.350917	0.00396478
Leg fat percentage	HipOA	Weighted_median	336	0.583421	0.114647	3.6025e-07
Leg fat percentage	HipOA	IVW	336	0.576905	0.0930144	5.56353e-10
Arm fat-free mass	HipOA	Weighted_median	471	0.546223	0.0866083	2.84814e-10
Arm fat-free mass	HipOA	IVW	471	0.520019	0.0769233	1.37779e-11
Arm fat-free mass	HipOA	MR_Egger	471	0.296496	0.19378	0.126676
Arm fat-free mass	HipOA	Weighted_mode	471	-0.0242088	0.289209	0.933325
Arm fat mass	HipOA	Weighted_mode	385	0.799766	0.18333	1.65481e-05
Arm fat mass	HipOA	IVW	385	0.49098	0.0474798	4.6068e-25
Arm fat mass	HipOA	Weighted_median	385	0.481874	0.064089	5.52704e-14
Arm fat mass	HipOA	MR_Egger	385	0.423209	0.140232	0.00271536
Arm fat percentage	HipOA	Weighted_mode	345	0.630409	0.298632	0.0354942
Arm fat percentage	HipOA	MR_Egger	345	0.511333	0.265531	0.0549682
Arm fat percentage	HipOA	Weighted_median	345	0.485379	0.0889177	4.79512e-08
Arm fat percentage	HipOA	IVW	345	0.412714	0.0754814	4.55779e-08

## Sheet: Knee or hip OA
id.exposure	id.outcome	method	nsnp	b	se	pval
Weight	KneeHipOA	MR_Egger	10	0.797917	0.386464	0.0728312
Weight	KneeHipOA	Weighted_mode	10	0.542701	0.116882	0.00121385
Weight	KneeHipOA	Weighted_median	10	0.486312	0.0873152	2.553e-08
Weight	KneeHipOA	IVW	10	0.427081	0.0899468	2.05281e-06
Hip circumference	KneeHipOA	Weighted_mode	15	0.530156	0.149443	0.0032165
Hip circumference	KneeHipOA	MR_Egger	15	0.514271	0.249315	0.0597084
Hip circumference	KneeHipOA	Weighted_median	15	0.511077	0.0938142	5.10077e-08
Hip circumference	KneeHipOA	IVW	15	0.445726	0.0676493	4.43451e-11
Waist circumference	KneeHipOA	MR_Egger	17	0.682351	0.242443	0.0130721
Waist circumference	KneeHipOA	Weighted_mode	17	0.563415	0.122161	0.000288501
Waist circumference	KneeHipOA	Weighted_median	17	0.513764	0.0889371	7.61765e-09
Waist circumference	KneeHipOA	IVW	17	0.451284	0.0701603	1.25784e-10
Waist-to-hip ratio	KneeHipOA	IVW	30	-0.0118421	0.139752	0.932471
Waist-to-hip ratio	KneeHipOA	Weighted_median	30	-0.0485527	0.104665	0.642728
Waist-to-hip ratio	KneeHipOA	Weighted_mode	30	-0.0845024	0.240936	0.728329
Waist-to-hip ratio	KneeHipOA	MR_Egger	30	-0.929204	0.629379	0.151
Obesity class 1	KneeHipOA	MR_Egger	15	0.287504	0.0913578	0.00771592
Obesity class 1	KneeHipOA	Weighted_median	15	0.162666	0.0323879	5.10192e-07
Obesity class 1	KneeHipOA	IVW	15	0.153375	0.0249812	8.27244e-10
Obesity class 1	KneeHipOA	Weighted_mode	15	0.152916	0.0501168	0.0086294
Obesity class 2	KneeHipOA	MR_Egger	10	0.229321	0.0799317	0.020862
Obesity class 2	KneeHipOA	Weighted_mode	10	0.174193	0.0399665	0.00182756
Obesity class 2	KneeHipOA	Weighted_median	10	0.154591	0.0274342	1.7509e-08
Obesity class 2	KneeHipOA	IVW	10	0.147711	0.0198426	9.75626e-14
Obesity class 3	KneeHipOA	Wald_ratio	1	0.101579	0.04	0.0111019
Body mass index	KneeHipOA	MR_Egger	6	0.145677	0.0407007	0.0231835
Body mass index	KneeHipOA	Weighted_mode	6	0.101133	0.0261051	0.0117119
Body mass index	KneeHipOA	Weighted_median	6	0.0946627	0.0215158	1.08405e-05
Body mass index	KneeHipOA	IVW	6	0.0841031	0.0159675	1.38564e-07
Whole body fat mass	KneeHipOA	Weighted_mode	257	0.631911	0.130252	2.13121e-06
Whole body fat mass	KneeHipOA	Weighted_median	257	0.559438	0.0449702	1.58069e-35
Whole body fat mass	KneeHipOA	IVW	257	0.550876	0.0370697	5.94075e-50
Whole body fat mass	KneeHipOA	MR_Egger	257	0.49563	0.12468	9.16083e-05
Whole body fat-free mass	KneeHipOA	Weighted_mode	381	0.665665	0.140995	3.30288e-06
Whole body fat-free mass	KneeHipOA	Weighted_median	381	0.526259	0.0545138	4.74246e-22
Whole body fat-free mass	KneeHipOA	IVW	381	0.4743	0.051578	3.72313e-20
Whole body fat-free mass	KneeHipOA	MR_Egger	381	0.0735772	0.127339	0.56374
Arm fat percentage	KneeHipOA	IVW	212	0.697835	0.0553427	1.87588e-36
Arm fat percentage	KneeHipOA	Weighted_mode	212	0.672367	0.216985	0.0022085
Arm fat percentage	KneeHipOA	Weighted_median	212	0.635457	0.0640923	3.5929e-23
Arm fat percentage	KneeHipOA	MR_Egger	212	0.609246	0.194686	0.0020008
Trunk fat percentage	KneeHipOA	IVW	213	0.517448	0.0486853	2.19784e-26
Trunk fat percentage	KneeHipOA	Weighted_median	213	0.464636	0.0538879	6.56394e-18
Trunk fat percentage	KneeHipOA	Weighted_mode	213	0.343282	0.176143	0.0526288
Trunk fat percentage	KneeHipOA	MR_Egger	213	0.189535	0.180829	0.29577
Trunk fat mass	KneeHipOA	Weighted_mode	265	0.627772	0.124142	7.98133e-07
Trunk fat mass	KneeHipOA	Weighted_median	265	0.541196	0.0429787	2.33119e-36
Trunk fat mass	KneeHipOA	IVW	265	0.479762	0.0404753	2.0715e-32
Trunk fat mass	KneeHipOA	MR_Egger	265	0.389665	0.132178	0.00348537
Trunk fat-free mass	KneeHipOA	Weighted_mode	380	0.518696	0.152566	0.000746002
Trunk fat-free mass	KneeHipOA	Weighted_median	380	0.407062	0.0537161	3.50846e-14
Trunk fat-free mass	KneeHipOA	IVW	380	0.373242	0.0511217	2.8554e-13
Trunk fat-free mass	KneeHipOA	MR_Egger	380	0.0227808	0.129739	0.860711
Leg fat-free mass	KneeHipOA	Weighted_mode	461	0.809616	0.115117	7.35836e-12
Leg fat-free mass	KneeHipOA	Weighted_median	461	0.652824	0.0596058	6.47429e-28
Leg fat-free mass	KneeHipOA	IVW	461	0.552209	0.0504703	7.31728e-28
Leg fat-free mass	KneeHipOA	MR_Egger	461	0.379679	0.123098	0.002163
Leg fat mass	KneeHipOA	MR_Egger	373	0.775919	0.12323	8.60796e-10
Leg fat mass	KneeHipOA	IVW	373	0.76781	0.0398222	7.76697e-83
Leg fat mass	KneeHipOA	Weighted_mode	373	0.762206	0.128486	6.83997e-09
Leg fat mass	KneeHipOA	Weighted_median	373	0.730691	0.0513047	5.01365e-46
Leg fat percentage	KneeHipOA	MR_Egger	338	1.23739	0.249631	1.1383e-06
Leg fat percentage	KneeHipOA	IVW	338	0.94726	0.0664406	4.04093e-46
Leg fat percentage	KneeHipOA	Weighted_median	338	0.928662	0.0759191	2.09024e-34
Leg fat percentage	KneeHipOA	Weighted_mode	338	0.908649	0.245004	0.000243525
Arm fat-free mass	KneeHipOA	Weighted_mode	472	0.875756	0.15931	6.33485e-08
Arm fat-free mass	KneeHipOA	Weighted_median	472	0.623398	0.059771	1.8134e-25
Arm fat-free mass	KneeHipOA	IVW	472	0.551322	0.0529192	2.04802e-25
Arm fat-free mass	KneeHipOA	MR_Egger	472	0.217988	0.13243	0.10042
Arm fat mass	KneeHipOA	IVW	385	0.650482	0.0329605	1.07508e-86
Arm fat mass	KneeHipOA	Weighted_median	385	0.610271	0.0436834	2.36587e-44
Arm fat mass	KneeHipOA	Weighted_mode	385	0.586624	0.0938257	1.07786e-09
Arm fat mass	KneeHipOA	MR_Egger	385	0.571415	0.097367	9.51902e-09
Arm fat percentage	KneeHipOA	Weighted_mode	345	0.723048	0.219448	0.00108725
Arm fat percentage	KneeHipOA	IVW	345	0.68029	0.0534825	4.58617e-37
Arm fat percentage	KneeHipOA	Weighted_median	345	0.669616	0.0590465	8.26775e-30
Arm fat percentage	KneeHipOA	MR_Egger	345	0.573987	0.188198	0.0024673
