# Supplementary material for: Causal associations of obesity related anthropometric indicators and body compositions with knee and hip arthritis: A large-scale genetic correlation study
Source: Front Endocrinol (Lausanne). 2022 Sep 29;13:1011896. doi: 10.3389/fendo.2022.1011896 (PMC9556900; doi:10.3389/fendo.2022.1011896)
Supplement: Supplementary Table 4 — Results of the bidirectional mendelian randomization and MR steiger test. [file Table_4.xlsx]

## Sheet: knee OA
exposure	outcome	method	nsnp	b	se	pval
Knee OA	Arm_fat_free_mass	IVW	6	-0.101897	0.0737959	0.167342
	Arm_fat_free_mass	MR_Egger	6	-0.896489	0.144722	0.00345297
	Arm_fat_free_mass	Simple_mode	6	0.00850987	0.0160829	0.619358
	Arm_fat_free_mass	Weighted_median	6	0.00632443	0.0124733	0.612128
	Arm_fat_free_mass	Weighted_mode	6	0.00537968	0.0138274	0.713249
Knee OA	Arm_fat_mass	IVW	6	-0.0119413	0.0371611	0.747955
	Arm_fat_mass	MR_Egger	6	-0.383064	0.105337	0.0220316
	Arm_fat_mass	Simple_mode	6	0.0230509	0.0248993	0.397054
	Arm_fat_mass	Weighted_median	6	0.0164559	0.0207578	0.42792
	Arm_fat_mass	Weighted_mode	6	0.0252968	0.0269973	0.39177
Knee OA	Arm_fat_percentage	IVW	6	0.0341837	0.0267175	0.200739
	Arm_fat_percentage	MR_Egger	6	0.0570136	0.155171	0.731917
	Arm_fat_percentage	Simple_mode	6	-0.0145354	0.0270214	0.613702
	Arm_fat_percentage	Weighted_median	6	0.0369573	0.0178739	0.0386719
	Arm_fat_percentage	Weighted_mode	6	0.033496	0.0197376	0.150445
Knee OA	Body_fat_percentage	IVW	6	0.0377577	0.0163021	0.0205517
	Body_fat_percentage	MR_Egger	6	0.0341957	0.0949318	0.736903
	Body_fat_percentage	Simple_mode	6	0.0283278	0.0170125	0.156771
	Body_fat_percentage	Weighted_median	6	0.0354141	0.0126828	0.00523349
	Body_fat_percentage	Weighted_mode	6	0.0320325	0.0147968	0.0826811
Knee OA	Body_mass_index	IVW	5	0.114826	0.211878	0.587858
	Body_mass_index	MR_Egger	5	-0.891987	0.990782	0.434321
	Body_mass_index	Simple_mode	5	0.5578	0.406936	0.242341
	Body_mass_index	Weighted_median	5	0.0488523	0.247057	0.843251
	Body_mass_index	Weighted_mode	5	-0.0973829	0.301678	0.763013
Knee OA	Hip_circumference	IVW	6	-0.0234945	0.0457275	0.607396
	Hip_circumference	MR_Egger	6	-0.104498	0.245036	0.691722
	Hip_circumference	Simple_mode	6	-0.0690619	0.0646709	0.334391
	Hip_circumference	Weighted_median	6	-0.045337	0.041554	0.275256
	Hip_circumference	Weighted_mode	6	-0.0556864	0.0466152	0.285817
Knee OA	Leg_fat_free_mass	IVW	6	-0.11577	0.079852	0.147111
	Leg_fat_free_mass	MR_Egger	6	-0.982241	0.146694	0.002588
	Leg_fat_free_mass	Simple_mode	6	-0.00378481	0.0165629	0.8283
	Leg_fat_free_mass	Weighted_median	6	-0.00666071	0.0142491	0.640178
	Leg_fat_free_mass	Weighted_mode	6	-0.00736339	0.0146179	0.635859
Knee OA	Leg_fat_mass	IVW	6	0.014837	0.0247341	0.548599
	Leg_fat_mass	MR_Egger	6	-0.218249	0.0815629	0.0554683
	Leg_fat_mass	Simple_mode	6	0.0276773	0.023773	0.296856
	Leg_fat_mass	Weighted_median	6	0.023493	0.0170352	0.167868
	Leg_fat_mass	Weighted_mode	6	0.0276773	0.0462999	0.576028
Knee OA	Leg_fat_percentage	IVW	6	0.0557736	0.0220597	0.0114615
	Leg_fat_percentage	MR_Egger	6	0.190342	0.10865	0.154676
	Leg_fat_percentage	Simple_mode	6	0.0103972	0.019798	0.621915
	Leg_fat_percentage	Weighted_median	6	0.0353736	0.0160312	0.0273455
	Leg_fat_percentage	Weighted_mode	6	0.0138239	0.0314684	0.678784
Knee OA	Obesity_class_1	IVW	6	-0.0347222	0.0942995	0.712716
	Obesity_class_1	MR_Egger	6	-0.0405653	0.544843	0.944225
	Obesity_class_1	Simple_mode	6	-0.106955	0.172857	0.563181
	Obesity_class_1	Weighted_median	6	-0.100449	0.108164	0.353063
	Obesity_class_1	Weighted_mode	6	-0.112441	0.13637	0.447172
Knee OA	Obesity_class_2	IVW	6	-0.0336388	0.131105	0.797504
	Obesity_class_2	MR_Egger	6	0.485557	0.687217	0.518826
	Obesity_class_2	Simple_mode	6	0.0551833	0.223659	0.814928
	Obesity_class_2	Weighted_median	6	0.043404	0.166537	0.79438
	Obesity_class_2	Weighted_mode	6	0.0489595	0.203218	0.819184
Knee OA	Obesity_class_3	IVW	6	-0.277295	0.288184	0.335942
	Obesity_class_3	MR_Egger	6	2.23448	1.22024	0.141035
	Obesity_class_3	Simple_mode	6	-1.02442	0.64564	0.173449
	Obesity_class_3	Weighted_median	6	0.030659	0.331733	0.926364
	Obesity_class_3	Weighted_mode	6	0.225725	0.394751	0.592193
Knee OA	Trunk_fat_free_mass	IVW	6	-0.134679	0.0930339	0.14772
	Trunk_fat_free_mass	MR_Egger	6	-1.14698	0.165412	0.00227122
	Trunk_fat_free_mass	Simple_mode	6	-0.0043538	0.0209454	0.843536
	Trunk_fat_free_mass	Weighted_median	6	-0.00342162	0.0156992	0.827469
	Trunk_fat_free_mass	Weighted_mode	6	-0.00565798	0.0188513	0.77615
Knee OA	Trunk_fat_mass	IVW	6	-0.0431855	0.0573104	0.451127
	Trunk_fat_mass	MR_Egger	6	-0.638265	0.139579	0.0102392
	Trunk_fat_mass	Simple_mode	6	0.0190352	0.0322854	0.581097
	Trunk_fat_mass	Weighted_median	6	0.0127947	0.0268768	0.634039
	Trunk_fat_mass	Weighted_mode	6	0.0190352	0.0318814	0.576471
Knee OA	Trunk_fat_percentage	IVW	6	0.00872062	0.0278844	0.754477
	Trunk_fat_percentage	MR_Egger	6	-0.152907	0.139975	0.336043
	Trunk_fat_percentage	Simple_mode	6	-0.0161047	0.0232447	0.519271
	Trunk_fat_percentage	Weighted_median	6	-0.0205102	0.0191972	0.28534
	Trunk_fat_percentage	Weighted_mode	6	-0.0235767	0.0198028	0.287258
Knee OA	Waist_circumference	IVW	6	-0.0271931	0.0458147	0.552817
	Waist_circumference	MR_Egger	6	-0.124171	0.242702	0.635868
	Waist_circumference	Simple_mode	6	-0.0742816	0.0692937	0.33272
	Waist_circumference	Weighted_median	6	-0.0503585	0.0413608	0.223397
	Waist_circumference	Weighted_mode	6	-0.0625549	0.0490894	0.258568
Knee OA	Waist_to_hip_ratio	IVW	6	0.110608	0.0554778	0.0461815
	Waist_to_hip_ratio	MR_Egger	6	0.599839	0.165676	0.0223462
	Waist_to_hip_ratio	Simple_mode	6	-0.0522087	0.10027	0.624816
	Waist_to_hip_ratio	Weighted_median	6	0.110265	0.0467115	0.0182479
	Waist_to_hip_ratio	Weighted_mode	6	0.190422	0.0450683	0.00828641
Knee OA	Weight	IVW	6	-0.137385	0.0855538	0.108311
	Weight	MR_Egger	6	-0.729299	0.389889	0.134748
	Weight	Simple_mode	6	-0.155731	0.14817	0.341366
	Weight	Weighted_median	6	-0.147911	0.0752541	0.0493572
	Weight	Weighted_mode	6	-0.227509	0.140551	0.166437
Knee OA	Whole_body_fat_free_mass	IVW	6	-0.130943	0.0898378	0.144967
	Whole_body_fat_free_mass	MR_Egger	6	-1.11039	0.156714	0.00209461
	Whole_body_fat_free_mass	Simple_mode	6	0.00450132	0.0181203	0.813695
	Whole_body_fat_free_mass	Weighted_median	6	0.00453111	0.0158131	0.774463
	Whole_body_fat_free_mass	Weighted_mode	6	0.00214024	0.0173106	0.906419
Knee OA	Whole_body_fat_mass	IVW	6	-0.021881	0.0497163	0.659852
	Whole_body_fat_mass	MR_Egger	6	-0.51674	0.142385	0.022176
	Whole_body_fat_mass	Simple_mode	6	0.0159993	0.034275	0.660281
	Whole_body_fat_mass	Weighted_median	6	6.77223e-05	0.0258493	0.99791
	Whole_body_fat_mass	Weighted_mode	6	0.0149272	0.0435947	0.745968

## Sheet: hip OA
exposure	outcome	method	nsnp	b	se	pval
Hip OA	Weight	MR_Egger	19	-0.0116026	0.0967941	0.905992
	Weight	Weighted_median	19	0.000207624	0.0291574	0.994318
	Weight	IVW	19	0.0243308	0.0236766	0.304124
	Weight	Simple_mode	19	-0.0343137	0.0488386	0.491296
	Weight	Weighted_mode	19	-0.0278563	0.0383696	0.477173
Hip OA	Body_mass_index	MR_Egger	22	-0.189831	0.288173	0.517576
	Body_mass_index	Weighted_median	22	0.158636	0.111339	0.154215
	Body_mass_index	IVW	22	0.138208	0.0819882	0.0918536
	Body_mass_index	Simple_mode	22	0.186212	0.233431	0.433961
	Body_mass_index	Weighted_mode	22	0.186212	0.208311	0.381499
Hip OA	Obesity_class_1	MR_Egger	17	-0.221144	0.156844	0.17895
	Obesity_class_1	Weighted_median	17	0.0463479	0.05674	0.414016
	Obesity_class_1	IVW	17	0.0559913	0.0399347	0.160894
	Obesity_class_1	Simple_mode	17	-0.0655732	0.101128	0.525912
	Obesity_class_1	Weighted_mode	17	-0.0395613	0.0924951	0.674562
Hip OA	Obesity_class_2	MR_Egger	17	-0.402775	0.275589	0.164509
	Obesity_class_2	Weighted_median	17	0.144264	0.0857473	0.0924849
	Obesity_class_2	IVW	17	0.140597	0.0718058	0.0502283
	Obesity_class_2	Simple_mode	17	0.183697	0.160612	0.26956
	Obesity_class_2	Weighted_mode	17	0.162296	0.147425	0.287241
Hip OA	Obesity_class_3	MR_Egger	17	-0.650381	0.561712	0.265028
	Obesity_class_3	Weighted_median	17	0.275328	0.164766	0.094716
	Obesity_class_3	IVW	17	0.34453	0.138698	0.0129907
	Obesity_class_3	Simple_mode	17	0.493474	0.301399	0.121086
	Obesity_class_3	Weighted_mode	17	0.34203	0.295254	0.263689
Hip OA	Waist_circumference	MR_Egger	17	-0.0321168	0.098166	0.748062
	Waist_circumference	Weighted_median	17	-0.000451249	0.0233399	0.984575
	Waist_circumference	IVW	17	-0.00139052	0.0231714	0.952148
	Waist_circumference	Simple_mode	17	0.0380687	0.048821	0.446914
	Waist_circumference	Weighted_mode	17	-0.00779792	0.0391684	0.844703
Hip OA	Hip_circumference	MR_Egger	17	-0.0291189	0.0966012	0.767222
	Hip_circumference	Weighted_median	17	-0.000823524	0.0237493	0.972338
	Hip_circumference	IVW	17	-0.00126802	0.0228564	0.955758
	Hip_circumference	Simple_mode	17	0.0219365	0.0461912	0.641271
	Hip_circumference	Weighted_mode	17	-0.0102607	0.0362532	0.780785
Hip OA	Waist_to_hip_ratio	MR_Egger	17	-0.00835508	0.118659	0.944796
	Waist_to_hip_ratio	Weighted_median	17	-0.0475357	0.0188824	0.0118206
	Waist_to_hip_ratio	IVW	17	-0.0840925	0.0282179	0.0028814
	Waist_to_hip_ratio	Simple_mode	17	-0.0402213	0.0294716	0.191219
	Waist_to_hip_ratio	Weighted_mode	17	-0.0446311	0.0250211	0.0934428
Hip OA	Arm_fat_mass	MR_Egger	23	0.00985579	0.0521104	0.851805
	Arm_fat_mass	Weighted_median	23	0.0238148	0.00837252	0.00444949
	Arm_fat_mass	IVW	23	0.0258401	0.014057	0.0660279
	Arm_fat_mass	Simple_mode	23	0.0181718	0.0140338	0.208794
	Arm_fat_mass	Weighted_mode	23	0.022232	0.01203	0.0780847
Hip OA	Arm_fat_free_mass	MR_Egger	23	-0.0292513	0.0524569	0.582996
	Arm_fat_free_mass	Weighted_median	23	0.00772376	0.00822778	0.347863
	Arm_fat_free_mass	IVW	23	-0.0038411	0.0142022	0.786808
	Arm_fat_free_mass	Simple_mode	23	0.0190434	0.0148909	0.214273
	Arm_fat_free_mass	Weighted_mode	23	0.011571	0.0156578	0.467724
Hip OA	Arm_fat_percentage	MR_Egger	23	0.0262764	0.042151	0.539743
	Arm_fat_percentage	Weighted_median	23	0.0286861	0.00820576	0.000472562
	Arm_fat_percentage	IVW	23	0.0336322	0.0113299	0.002993
	Arm_fat_percentage	Simple_mode	23	0.0366012	0.0159493	0.0316519
	Arm_fat_percentage	Weighted_mode	23	0.0381105	0.0150642	0.0190778
Hip OA	Leg_fat_mass	MR_Egger	23	0.00192359	0.0442913	0.965769
	Leg_fat_mass	Weighted_median	23	0.00916447	0.00722863	0.204868
	Leg_fat_mass	IVW	23	0.0208533	0.0119751	0.0816155
	Leg_fat_mass	Simple_mode	23	0.0267555	0.0124828	0.0433924
	Leg_fat_mass	Weighted_mode	23	0.01681	0.0110139	0.141198
Hip OA	Leg_fat_free_mass	MR_Egger	23	-0.0139613	0.0512019	0.787769
	Leg_fat_free_mass	Weighted_median	23	0.00379384	0.00713297	0.594814
	Leg_fat_free_mass	IVW	23	0.00293438	0.0138164	0.831807
	Leg_fat_free_mass	Simple_mode	23	0.0271561	0.015206	0.0879109
	Leg_fat_free_mass	Weighted_mode	23	0.0109328	0.0109492	0.328893
Hip OA	Leg_fat_percentage	MR_Egger	23	0.0085505	0.0315173	0.788813
	Leg_fat_percentage	Weighted_median	23	0.0153294	0.00566364	0.0067968
	Leg_fat_percentage	IVW	23	0.0182567	0.00850305	0.0317875
	Leg_fat_percentage	Simple_mode	23	0.0197883	0.0101384	0.0638052
	Leg_fat_percentage	Weighted_mode	23	0.0165625	0.00808254	0.0525562
Hip OA	Trunk_fat_mass	MR_Egger	23	-0.0073442	0.0831837	0.930484
	Trunk_fat_mass	Weighted_median	23	0.0177049	0.0116763	0.129439
	Trunk_fat_mass	IVW	23	0.021575	0.022411	0.3357
	Trunk_fat_mass	Simple_mode	23	0.0153456	0.0197807	0.446137
	Trunk_fat_mass	Weighted_mode	23	0.0167598	0.0168242	0.329998
Hip OA	Trunk_fat_free_mass	MR_Egger	23	-0.0127254	0.0638241	0.843881
	Trunk_fat_free_mass	Weighted_median	23	0.00871368	0.00976953	0.372434
	Trunk_fat_free_mass	IVW	23	-0.00551165	0.0171479	0.747894
	Trunk_fat_free_mass	Simple_mode	23	0.0123424	0.0262251	0.642535
	Trunk_fat_free_mass	Weighted_mode	23	-0.00290267	0.0181151	0.874158
Hip OA	Trunk_fat_percentage	MR_Egger	23	-0.00481851	0.0732644	0.948184
	Trunk_fat_percentage	Weighted_median	23	0.0304787	0.00952859	0.00138069
	Trunk_fat_percentage	IVW	23	0.0234455	0.0197526	0.235245
	Trunk_fat_percentage	Simple_mode	23	0.0301431	0.0152101	0.060134
	Trunk_fat_percentage	Weighted_mode	23	0.0301431	0.0125254	0.0249414
Hip OA	Whole_body_fat_mass	MR_Egger	23	-0.00180009	0.0694858	0.979577
	Whole_body_fat_mass	Weighted_median	23	0.0243737	0.0107069	0.0228191
	Whole_body_fat_mass	IVW	23	0.0273211	0.0187475	0.145027
	Whole_body_fat_mass	Simple_mode	23	0.038061	0.0158563	0.0252755
	Whole_body_fat_mass	Weighted_mode	23	0.0334653	0.0136929	0.0230057
Hip OA	Whole_body_fat_free_mass	MR_Egger	23	-0.018781	0.0612281	0.762063
	Whole_body_fat_free_mass	Weighted_median	23	0.00614138	0.00862631	0.476505
	Whole_body_fat_free_mass	IVW	23	-0.00139701	0.0164792	0.932441
	Whole_body_fat_free_mass	Simple_mode	23	0.00399873	0.0211299	0.851636
	Whole_body_fat_free_mass	Weighted_mode	23	-0.00280321	0.0142361	0.845707
Hip OA	Body_fat_percentage	MR_Egger	23	-1.08294e-06	0.0519362	0.999984
	Body_fat_percentage	Weighted_median	23	0.0146766	0.00717064	0.0406816
	Body_fat_percentage	IVW	23	0.0189573	0.0140258	0.176501
	Body_fat_percentage	Simple_mode	23	0.0289941	0.0105219	0.01154
	Body_fat_percentage	Weighted_mode	23	0.0212512	0.00888664	0.0257698

## Sheet: knee or hip OA
exposure	outcome	method	nsnp	b	se	pval
Knee or hip OA	Arm_fat_free_mass	MR_Egger	24	-0.141589	0.185628	0.453711
	Arm_fat_free_mass	Weighted_median	24	0.0099338	0.0124199	0.423809
	Arm_fat_free_mass	IVW	24	-0.0179554	0.0348031	0.605914
	Arm_fat_free_mass	Simple_mode	24	0.0114906	0.0322737	0.72506
	Arm_fat_free_mass	Weighted_mode	24	0.00526194	0.0194785	0.789461
Knee or hip OA	Arm_fat_mass	MR_Egger	24	-0.00752779	0.126024	0.952907
	Arm_fat_mass	Weighted_median	24	0.0639642	0.0155282	3.80138e-05
	Arm_fat_mass	IVW	24	0.0701264	0.0235992	0.00296289
	Arm_fat_mass	Simple_mode	24	0.0652737	0.0305824	0.0436961
	Arm_fat_mass	Weighted_mode	24	0.0578235	0.0248136	0.0289226
Knee or hip OA	Arm_fat_percentage	MR_Egger	24	0.0498102	0.0952678	0.606309
	Arm_fat_percentage	Weighted_median	24	0.0685874	0.0126163	5.43689e-08
	Arm_fat_percentage	IVW	24	0.0804577	0.0177532	5.84271e-06
	Arm_fat_percentage	Simple_mode	24	0.0746626	0.0215307	0.00208571
	Arm_fat_percentage	Weighted_mode	24	0.0736229	0.0213196	0.00216022
Knee or hip OA	Body_fat_percentage	MR_Egger	24	0.0628155	0.101299	0.541565
	Body_fat_percentage	Weighted_median	24	0.0479448	0.0105798	5.85062e-06
	Body_fat_percentage	IVW	24	0.0629998	0.0188029	0.000806547
	Body_fat_percentage	Simple_mode	24	0.0455004	0.016683	0.0120085
	Body_fat_percentage	Weighted_mode	24	0.0429355	0.0155711	0.0112132
Knee or hip OA	Body_mass_index	MR_Egger	20	0.031897	0.721838	0.965241
	Body_mass_index	Weighted_median	20	0.128431	0.179296	0.473803
	Body_mass_index	IVW	20	0.25188	0.131197	0.0548758
	Body_mass_index	Simple_mode	20	-0.0109059	0.335894	0.974437
	Body_mass_index	Weighted_mode	20	-0.0317504	0.334225	0.925312
Knee or hip OA	Hip_circumference	MR_Egger	18	-0.155247	0.266589	0.56845
	Hip_circumference	Weighted_median	18	0.0210667	0.0378949	0.578263
	Hip_circumference	IVW	18	0.0481019	0.0325747	0.139765
	Hip_circumference	Simple_mode	18	0.0279282	0.0655934	0.675611
	Hip_circumference	Weighted_mode	18	0.00874893	0.0612233	0.888048
Knee or hip OA	Leg_fat_free_mass	MR_Egger	24	-0.140687	0.200071	0.489318
	Leg_fat_free_mass	Weighted_median	24	0.0374692	0.012449	0.00261395
	Leg_fat_free_mass	IVW	24	-0.00370877	0.0375313	0.921283
	Leg_fat_free_mass	Simple_mode	24	0.0195924	0.0194836	0.325079
	Leg_fat_free_mass	Weighted_mode	24	0.0174904	0.0136299	0.212191
Knee or hip OA	Leg_fat_mass	MR_Egger	24	0.00275689	0.0909867	0.976101
	Leg_fat_mass	Weighted_median	24	0.0314357	0.0132796	0.0179226
	Leg_fat_mass	IVW	24	0.0561524	0.0170247	0.000972735
	Leg_fat_mass	Simple_mode	24	0.0468287	0.0276859	0.104262
	Leg_fat_mass	Weighted_mode	24	0.0383855	0.0255522	0.146641
Knee or hip OA	Leg_fat_percentage	MR_Egger	24	0.0677497	0.0671214	0.323775
	Leg_fat_percentage	Weighted_median	24	0.0410614	0.00965164	2.09666e-05
	Leg_fat_percentage	IVW	24	0.05714	0.0124673	4.57965e-06
	Leg_fat_percentage	Simple_mode	24	0.0385893	0.0152399	0.018623
	Leg_fat_percentage	Weighted_mode	24	0.034157	0.0142657	0.0251922
Knee or hip OA	Obesity_class_1	MR_Egger	18	0.235291	0.548382	0.673599
	Obesity_class_1	Weighted_median	18	0.179236	0.0922064	0.0519126
	Obesity_class_1	IVW	18	0.183044	0.0649952	0.00485845
	Obesity_class_1	Simple_mode	18	0.385378	0.191438	0.0602221
	Obesity_class_1	Weighted_mode	18	0.35889	0.180841	0.0635748
Knee or hip OA	Obesity_class_2	MR_Egger	18	0.446846	0.887214	0.62137
	Obesity_class_2	Weighted_median	18	0.124546	0.136668	0.362134
	Obesity_class_2	IVW	18	0.283844	0.103352	0.00602566
	Obesity_class_2	Simple_mode	18	0.151709	0.227629	0.514051
	Obesity_class_2	Weighted_mode	18	0.123435	0.214784	0.573025
Knee or hip OA	Obesity_class_3	MR_Egger	18	3.36455	1.88669	0.0935151
	Obesity_class_3	Weighted_median	18	0.254306	0.253359	0.315505
	Obesity_class_3	IVW	18	0.196209	0.242412	0.418283
	Obesity_class_3	Simple_mode	18	0.191856	0.44145	0.669316
	Obesity_class_3	Weighted_mode	18	0.289132	0.415472	0.495889
Knee or hip OA	Trunk_fat_free_mass	MR_Egger	24	-0.173427	0.223326	0.445686
	Trunk_fat_free_mass	Weighted_median	24	0.00116987	0.0141983	0.934333
	Trunk_fat_free_mass	IVW	24	-0.0339408	0.041895	0.41786
	Trunk_fat_free_mass	Simple_mode	24	-0.021356	0.0307916	0.4949
	Trunk_fat_free_mass	Weighted_mode	24	-0.00936987	0.0214488	0.666296
Knee or hip OA	Trunk_fat_mass	MR_Egger	24	-0.0543742	0.187873	0.774969
	Trunk_fat_mass	Weighted_median	24	0.0456842	0.0218358	0.0364235
	Trunk_fat_mass	IVW	24	0.053836	0.0351969	0.126124
	Trunk_fat_mass	Simple_mode	24	0.0709874	0.0526651	0.190817
	Trunk_fat_mass	Weighted_mode	24	0.0194709	0.0414564	0.643012
Knee or hip OA	Trunk_fat_percentage	MR_Egger	24	0.0190813	0.144668	0.896264
	Trunk_fat_percentage	Weighted_median	24	0.0516366	0.0172594	0.00277339
	Trunk_fat_percentage	IVW	24	0.06632	0.0269604	0.0138972
	Trunk_fat_percentage	Simple_mode	24	0.0690546	0.0388158	0.0884554
	Trunk_fat_percentage	Weighted_mode	24	0.04979	0.0382432	0.205828
Knee or hip OA	Waist_circumference	MR_Egger	18	-0.17194	0.27469	0.54018
	Waist_circumference	Weighted_median	18	0.00917431	0.0376681	0.807574
	Waist_circumference	IVW	18	0.0481531	0.0337276	0.153377
	Waist_circumference	Simple_mode	18	0.0218955	0.069158	0.755401
	Waist_circumference	Weighted_mode	18	0.00844219	0.0621681	0.893577
Knee or hip OA	Waist_to_hip_ratio	MR_Egger	18	-0.0695095	0.482305	0.887206
	Waist_to_hip_ratio	Weighted_median	18	-0.0453981	0.036645	0.215396
	Waist_to_hip_ratio	IVW	18	-0.0462942	0.0579465	0.424341
	Waist_to_hip_ratio	Simple_mode	18	-0.0849789	0.0708446	0.246781
	Waist_to_hip_ratio	Weighted_mode	18	-0.0819311	0.0728225	0.27619
Knee or hip OA	Weight	MR_Egger	18	-0.368073	0.484515	0.458498
	Weight	Weighted_median	18	0.0684802	0.0472251	0.147036
	Weight	IVW	18	0.056048	0.0582123	0.335637
	Weight	Simple_mode	18	0.063292	0.0829944	0.456151
	Weight	Weighted_mode	18	0.0538641	0.0765896	0.4914
Knee or hip OA	Whole_body_fat_free_mass	MR_Egger	24	-0.158646	0.219059	0.476565
	Whole_body_fat_free_mass	Weighted_median	24	0.0058591	0.0142456	0.680857
	Whole_body_fat_free_mass	IVW	24	-0.0209773	0.0411002	0.609776
	Whole_body_fat_free_mass	Simple_mode	24	-0.0206805	0.0269697	0.450999
	Whole_body_fat_free_mass	Weighted_mode	24	-0.0137809	0.018906	0.47341
Knee or hip OA	Whole_body_fat_mass	MR_Egger	24	-0.0296719	0.159462	0.854091
	Whole_body_fat_mass	Weighted_median	24	0.0530605	0.0199085	0.00769362
	Whole_body_fat_mass	IVW	24	0.0622309	0.0298749	0.0372469
	Whole_body_fat_mass	Simple_mode	24	0.0684768	0.043952	0.132891
	Whole_body_fat_mass	Weighted_mode	24	0.0430816	0.0358907	0.242219

## Sheet: Steiger
Outcomes	Exposure	r2_exp	r2_out	Correct causal direction	steiger test adj
Knee and hip OA	Weight	0.00832781	0.000266005	TRUE	1.63693e-73
	Body mass index	0.0110507	0.000163729	TRUE	6.89346e-86
	Obesity class 1	0.0114099	0.00024653	TRUE	1.1259e-145
	Obesity class 2	0.00985545	0.000256391	TRUE	1.59637e-90
	Obesity class 3	0.00298544	0.000101271	TRUE	1.78671e-20
	Waist circumference	0.0086642	0.000262298	TRUE	3.92592e-132
	Hip circumference	0.0083783	0.000244101	TRUE	7.04679e-125
	Waist to hip ratio	0.00952007	0.000560093	TRUE	2.48814e-175
	Arm fat mass	0.0567092	0.00350846	TRUE	0
	Arm fat free mass	0.0853894	0.00387332	TRUE	0
	Arm fat percentage	0.0388553	0.00218813	TRUE	0
	Leg fat mass	0.0550366	0.00323981	TRUE	0
	Leg fat free mass	0.0856234	0.00397348	TRUE	0
	Leg fat percentage	0.0449245	0.00314995	TRUE	0
	Trunk fat mass	0.0475963	0.00269889	TRUE	0
	Trunk fat free mass	0.0905133	0.0032749	TRUE	0
	Trunk fat percentage	0.0371631	0.00207136	TRUE	0
	Whole body fat mass	0.0470781	0.0024781	TRUE	0
	Whole body fat free mass	0.087874	0.00356184	TRUE	0
	Body fat percentage	0.0487293	0.00318493	TRUE	0
Knee OA	Weight	0.00832781	0.000220183	TRUE	5.66981e-76
	Body mass index	0.0110507	0.000111398	TRUE	1.16778e-89
	Obesity class 1	0.0114099	0.00018331	TRUE	1.5716e-151
	Obesity class 2	0.00985545	0.000166893	TRUE	9.93548e-97
	Obesity class 3	0.00298544	5.55376e-05	TRUE	1.13911e-22
	Waist circumference	0.0086642	0.000159449	TRUE	3.13887e-143
	Hip circumference	0.0083783	0.00015835	TRUE	8.78987e-134
	Waist to hip ratio	0.00952007	0.000581719	TRUE	4.04772e-171
	Arm fat mass	0.0567092	0.00345832	TRUE	0
	Arm fat free mass	0.0853894	0.00355164	TRUE	0
	Arm fat percentage	0.0389572	0.00221684	TRUE	0
	Leg fat mass	0.0550366	0.00341806	TRUE	0
	Leg fat free mass	0.0855246	0.0037224	TRUE	0
	Leg fat percentage	0.0449245	0.00317448	TRUE	0
	Trunk fat mass	0.0475963	0.00263936	TRUE	0
	Trunk fat free mass	0.0905133	0.00301677	TRUE	0
	Trunk fat percentage	0.0371631	0.00208094	TRUE	0
	Whole body fat mass	0.0470781	0.00244233	TRUE	0
	Whole body fat free mass	0.087874	0.0033208	TRUE	0
	Body fat percentage	0.0487293	0.00312921	TRUE	0
Hip OA	Weight	0.00832781	0.000140461	TRUE	1.36808e-81
	Body mass index	0.0110507	0.000106361	TRUE	7.07514e-90
	Obesity class 1	0.0114099	0.000190442	TRUE	5.05146e-150
	Obesity class 2	0.00985545	0.000185335	TRUE	6.69457e-95
	Obesity class 3	0.00298544	7.69719e-05	TRUE	1.85457e-21
	Waist circumference	0.0086642	0.000201857	TRUE	5.70869e-137
	Hip circumference	0.0083783	0.000196537	TRUE	2.45039e-128
	Waist to hip ratio	0.009333	0.000352467	TRUE	3.2929e-190
	Arm fat mass	0.0567092	0.00210228	TRUE	0
	Arm fat free mass	0.085322	0.00326202	TRUE	0
	Arm fat percentage	0.0389572	0.00132294	TRUE	0
	Leg fat mass	0.0549457	0.00193615	TRUE	0
	Leg fat free mass	0.0856234	0.00307655	TRUE	0
	Leg fat percentage	0.0447447	0.00193476	TRUE	0
	Trunk fat mass	0.0474447	0.00174922	TRUE	0
	Trunk fat free mass	0.090406	0.00285735	TRUE	0
	Trunk fat percentage	0.0371631	0.0014212	TRUE	0
	Whole body fat mass	0.0469342	0.00156955	TRUE	0
	Whole body fat free mass	0.087874	0.00276577	TRUE	0
	Body fat percentage	0.0487293	0.00211018	TRUE	0
