# Supplementary material for: Causal associations of obesity related anthropometric indicators and body compositions with knee and hip arthritis: A large-scale genetic correlation study
Source: Front Endocrinol (Lausanne). 2022 Sep 29;13:1011896. doi: 10.3389/fendo.2022.1011896 (PMC9556900; doi:10.3389/fendo.2022.1011896)
Supplement: Supplementary Table 5 — The results of Venn diagram of the univariable MR. [file Table_5.xlsx]

## Sheet: S2
Sets of Venn graphs and intersections
Sets	exposures
Knee OA	Trunk fat percentage
Knee or Hip OA	Trunk fat-free mass
Knee OA|Knee or Hip OA	Trunk fat mass
	Arm fat-free mass
	Whole body fat-free mass
Knee OA|Hip OA|Knee or Hip OA	Waist circumference
	Arm fat mass
	Arm fat percentage
	Obesity class 3
	Obesity class 2
	Obesity class 1
	Body mass index
	Whole body fat mass
	Body fat percentage
	Leg fat mass
	Leg fat-free mass
	Leg fat percentage
	Hip circumference
	Weight
