# Supplementary material for: Causal associations of obesity related anthropometric indicators and body compositions with knee and hip arthritis: A large-scale genetic correlation study
Source: Front Endocrinol (Lausanne). 2022 Sep 29;13:1011896. doi: 10.3389/fendo.2022.1011896 (PMC9556900; doi:10.3389/fendo.2022.1011896)
Supplement: Supplementary Table 6 — Results of the conditional F-statistics in multivariable MR. [file Table_6.xlsx]

## Sheet: Sheet1
KNEE			HIP			KNEE & HIP
Exposures	F-statistic,mean		Exposure	F-statistic,mean		Exposure	F-statistic,mean
Leg fat mass	31.1149		Leg fat mass	31.2105		Leg fat mass	31.0908
Arm fat percentage	31.4762		Arm fat percentage	31.4578		Arm fat percentage	31.4643
Leg fat percentage	25.9501		Leg fat percentage	25.9252		Leg fat percentage	25.9006
Body fat percentage	27.1642		Body fat percentage	27.1898		Body fat percentage	27.129
Waist to hip ratio	39.5307		Waist to hip ratio	39.5307		Whole body fat mass	44.834
Whole body fat mass	34.9058		Whole body fat mass	34.9779		Waist to hip ratio	39.5307
Trunk fat mass	28.6705		Trunk fat mass	28.767		Trunk fat mass	28.613
Obesity class 3	21.8504		Obesity class 3	21.8504		Obesity class 3	21.8504
Leg fat free mass	35.5152		Leg fat free mass	36.2947		Leg fat free mass	35.567
Trunk fat percentage	24.8736		Trunk fat percentage	24.9008		Trunk fat percentage	24.7638
Hip circumference	27.968		Hip circumference	27.968		Hip circumference	27.968
Weight	39.4211		Weight	39.4211		Weight	39.4211
Arm fat free mass	30.1359		Arm fat free mass	30.1631		Arm fat free mass	29.9717
Arm fat mass	28.9106		Arm fat mass	28.9183		Arm fat mass	28.8938
Obesity class 1	26.0383		Obesity class 1	26.0383		Obesity class 1	26.0383
Obesity class 2	25.6263		Obesity class 2	25.6263		Obesity class 2	25.6263
Trunk fat free mass	20.0479		Trunk fat free mass	20.0479		Trunk fat free mass	19.8171
Waist circumference	27.8797		Waist circumference	27.8797		Waist circumference	27.8797
Whole body fat free mass	21.0364		Whole body fat free mass	21.0364		Whole body fat free mass	20.8922
