# Supplementary material for: Causal associations of obesity related anthropometric indicators and body compositions with knee and hip arthritis: A large-scale genetic correlation study
Source: Front Endocrinol (Lausanne). 2022 Sep 29;13:1011896. doi: 10.3389/fendo.2022.1011896 (PMC9556900; doi:10.3389/fendo.2022.1011896)
Supplement: Supplementary Table 7 — Results of mediation analysis. [file Table_7.xlsx]

## Sheet: mediation.effect
Exposures	Mediation effect (%)		Exposures	Mediation effect (%)		Exposures	Mediation effect (%)
Weight	26.5105		Weight	28.9534		Weight	22.6702
Obesity class 1	27.6871		Obesity class 1	29.8058		Obesity class 1	20.0619
Obesity class 2	16.8814		Obesity class 2	20.0877		Obesity class 2	19.6271
Obesity class 3	25.9023		Obesity class 3	23.6594		Obesity class 3	22.6495
Waist circumference	22.7158		Waist circumference	19.5135		Waist circumference	24.1088
Hip circumference	22.1095		Hip circumference	19.4877		Hip circumference	24.7011
Waist-to-hip ratio	23.8721		Waist-to-hip ratio	18.8255		Waist-to-hip ratio	26.8186
Arm fat mass	29.0581		Arm fat mass	26.8402		Arm fat mass	32.1597
Arm fat-free mass	23.0789		Arm fat-free mass	22.822		Arm fat-free mass	21.594
Arm fat percentage	25.54		Arm fat percentage	20.4568		Arm fat percentage	25.6811
Leg fat mass	21.7103		Leg fat mass	23.138		Leg fat mass	26.521
Leg fat-free mass	26.4317		Leg fat-free mass	22.1507		Leg fat-free mass	23.3426
Leg fat percentage	25.4229		Leg fat percentage	20.3926		Leg fat percentage	28.3847
Trunk fat mass	25.4981		Trunk fat mass	22.7821		Trunk fat mass	29.2408
Trunk fat-free mass	25.0605		Trunk fat-free mass	23.8019		Trunk fat-free mass	21.3344
Trunk fat percentage	28.5263		Trunk fat percentage	20.4176		Trunk fat percentage	22.2524
Whole body fat mass	23.6046		Whole body fat mass	23.1599		Whole body fat mass	25.5867
Whole body fat-free mass	25.4187		Whole body fat-free mass	22.121		Whole body fat-free mass	23.4191
Body fat percentage	28.0312		Body fat percentage	20.3143		Body fat percentage	29.1861
